# Supplementary material for: catena-Poly[{μ3-3,3′-[(1,7-dioxa-4,10-di­aza­cyclo­dodecane-4,10-di­yl)bis­(methyl­ene)]dibenzoato}cobalt(II)]
Source: Acta Crystallogr Sect E Struct Rep Online. 2013 Dec 18;70(Pt 1):m24. doi: 10.1107/S1600536813032832 (PMC3914058; doi:10.1107/S1600536813032832)
Supplement: Supplementary file 1 [file e-70-00m24-sup1.cif]

##############################################################################
#                                                                            #
# This CIF contains the data in a paper accepted for publication in          #
# Acta Crystallographica Section E. It conforms to the requirements of       #
# Notes for Authors for Acta Crystallographica Section E, and has been       #
# peer reviewed under the auspices of the IUCr Commission on Journals.       #
#                                                                            #
# Full details of the Crystallographic Information File format               #
# are given in the paper "The Crystallographic Information File (CIF):       #
# a New Standard Archive File for Crystallography" by S. R. Hall, F. H.      #
# Allen and I. D. Brown [Acta Cryst. (1991), A47, 655-685].                  #
#                                                                            #
# The current version of the core CIF dictionary is obtainable from          #
# ftp://ftp.iucr.org/pub/cif_core.dic.                                       #
#                                                                            #
# Software is freely available for graphical display of the structure(s)     #
# in this CIF. For information consult the CIF software page                 #
# http://www.iucr.org/resources/cif/software.                                #
#                                                                            #
# This file may be used for bona fide research purposes within the           #
# scientific community so long as proper attribution is given to the journal # 
# article from which it was obtained.                                        #
#                                                                            #
##############################################################################
data_I
_audit_creation_method
;
  Olex2 1.2-beta
  (compiled Dec  5 2012 16:17:34, GUI svn.r4385)
;
_journal_date_recd_electronic     2013-09-26
_journal_date_accepted     2013-12-03
_journal_name_full     'Acta Crystallographica, Section E'
_journal_year     2014
_journal_volume     70
_journal_issue      1
_journal_page_first     m24
_journal_page_last     m24
_journal_paper_category     QM
_journal_paper_doi     10.1107/S1600536813032832
_journal_coeditor_code     GG2131
_publ_contact_author_name     'Conrad W. Ingram'
_publ_contact_author_address
;
Center for Functional Nanoscale Materials, Department of Chemistry,
Clark Atlanta University, 223 James P. Brawley Drive, Atlanta, GA 30314, USA
;
_publ_contact_author_email     cingram@cau.edu
_publ_contact_author_fax     1-404-880-6890
_publ_contact_author_phone     1-404-880-6898
_publ_section_title
;\
<i>catena</i>-Poly[{\m~3~-3,3'-[(1,7-dioxa-4,10-diazacyclododecane-4,10-diyl)\
bis(methylene)]dibenzoato}cobalt(II)]
;
_publ_section_title_footnote     .
loop_
    _publ_author_name
    _publ_author_address
    'Liao, Liang'
;
Center for Functional Nanoscale Materials, Department of Chemistry,
Clark Atlanta University, 223 James P. Brawley Drive, Atlanta, GA 30314, USA
;
    'Ingram, Conrad W. '
;
Center for Functional Nanoscale Materials, Department of Chemistry,
Clark Atlanta University, 223 James P. Brawley Drive, Atlanta, GA 30314, USA
;
    'Bacsa, John'
;
X-ray Crystallography Center, Emory University, Atlanta, GA 30322,
USA
;
    'Parker, Cass'
;
Center for Functional Nanoscale Materials, Department of Chemistry,
Clark Atlanta University, 223 James P. Brawley Drive, Atlanta, GA 30314, USA
;
_publ_section_synopsis     .
_database_code_depnum_ccdc_archive     'CCDC 975042'
_chemical_name_systematic
;\
<i>catena</i>-Poly[{\m~3~-3,3'-[(1,7-dioxa-4,10-diazacyclododecane-4,10-\
diyl)bis(methylene)]dibenzoato}cobalt(II)]
;
_chemical_name_common     61-20Co1D
_chemical_formula_moiety     'C24 H28 Co N2 O6'
_chemical_formula_sum     'C24 H28 Co N2 O6'
_chemical_formula_iupac     '[Co (C24 H28 N2 O6)]'
_chemical_formula_weight     499.41
_shelx_space_group_comment
;
The symmetry employed for this shelxl refinement is uniquely defined
by the following loop, which should always be used as a source of
symmetry information in preference to the above space-group names.
They are only intended as comments.
;
_space_group_crystal_system     monoclinic
_space_group_name_H-M_alt     'C 2/c'
_space_group_name_Hall     '-C 2yc'
loop_
    _space_group_symop_operation_xyz
    'x, y, z'
    '-x, y, -z+1/2'
    'x+1/2, y+1/2, z'
    '-x+1/2, y+1/2, -z+1/2'
    '-x, -y, -z'
    'x, -y, z-1/2'
    '-x+1/2, -y+1/2, -z'
    'x+1/2, -y+1/2, z-1/2'
_cell_length_a     20.626(2)
_cell_length_b     8.9778(10)
_cell_length_c     13.9263(16)
_cell_angle_alpha     90
_cell_angle_beta     127.0510(10)
_cell_angle_gamma     90
_cell_volume     2058.2(4)
_cell_formula_units_Z     4
_cell_measurement_reflns_used     4901
_cell_measurement_theta_min     2.47
_cell_measurement_theta_max     31.00
_cell_measurement_temperature     173(2)
_exptl_crystal_description     needle
_exptl_crystal_colour     red
_exptl_crystal_size_max     0.397
_exptl_crystal_size_mid     0.137
_exptl_crystal_size_min     0.136
_exptl_crystal_density_diffrn     1.612
_exptl_crystal_F_000     1044
_exptl_absorpt_coefficient_mu     0.882
_exptl_absorpt_correction_type     multi-scan
_exptl_absorpt_process_details
;
(SADABS; Bruker, 2012)
;
_shelx_estimated_absorpt_T_min     ?
_shelx_estimated_absorpt_T_max     ?
_exptl_absorpt_correction_T_min     0.6058
_exptl_absorpt_correction_T_max     0.7462
_exptl_special_details
;
Absorption correction: SADABS-2012/1 (Bruker,2012) was used for absorption
correction. wR2(int) was 0.0566 before and 0.0407 after correction.
The Ratio of minimum to maximum transmission is 0.8118.
The \l/2 correction factor is 0.0015.
;
_diffrn_ambient_temperature     173(2)
_diffrn_radiation_type     MoK\a
_diffrn_radiation_wavelength     0.71073
_diffrn_radiation_monochromator     graphite
_diffrn_measurement_device_type
                               'Bruker D8 diffractometer with a APEXII detector'
_diffrn_measurement_method     '\f and \w scans with a narrow frame width'
_diffrn_detector_area_resol_mean     512
_diffrn_reflns_number     3614
_diffrn_reflns_av_R_equivalents     0.0180
_diffrn_reflns_theta_min     2.584
_diffrn_reflns_theta_max     31.200
_diffrn_reflns_theta_full     25.242
_diffrn_measured_fraction_theta_max     0.876
_diffrn_measured_fraction_theta_full     0.940
_diffrn_reflns_limit_h_min     -28
_diffrn_reflns_limit_h_max     18
_diffrn_reflns_limit_k_min     -12
_diffrn_reflns_limit_k_max     4
_diffrn_reflns_limit_l_min     -20
_diffrn_reflns_limit_l_max     19
_reflns_number_total     2930
_reflns_number_gt     2290
_reflns_threshold_expression     I>2\s(I)
_refine_ls_structure_factor_coef     Fsqd
_refine_ls_matrix_type     full
_refine_ls_R_factor_all     0.0667
_refine_ls_R_factor_gt     0.0488
_refine_ls_wR_factor_gt     0.1159
_refine_ls_wR_factor_ref     0.1254
_refine_ls_goodness_of_fit_ref     1.019
_refine_ls_restrained_S_all     1.019
_refine_ls_number_reflns     2930
_refine_ls_number_parameters     150
_refine_ls_number_restraints     0
_refine_ls_hydrogen_treatment     constr
_refine_ls_weighting_scheme     calc
_refine_ls_weighting_details
;
 w=1/[\s^2^(Fo^2^)+(0.0730P)^2^]
 where P=(Fo^2^+2Fc^2^)/3
;
_atom_sites_solution_hydrogens     difmap
_atom_sites_solution_primary     iterative
_atom_sites_solution_secondary     difmap
_refine_ls_shift/su_max     0.000
_refine_ls_shift/su_mean     0.000
_refine_diff_density_max     0.804
_refine_diff_density_min     -0.474
_refine_ls_extinction_method     none
loop_
    _atom_type_symbol
    _atom_type_description
    _atom_type_scat_dispersion_real
    _atom_type_scat_dispersion_imag
    _atom_type_scat_source
    'C' 'C' 0.0033 0.0016
                         'International Tables Vol C Tables 4.2.6.8 and 6.1.1.4'
    'H' 'H' 0.0000 0.0000
                         'International Tables Vol C Tables 4.2.6.8 and 6.1.1.4'
    'Co' 'Co' 0.3494 0.9721
                         'International Tables Vol C Tables 4.2.6.8 and 6.1.1.4'
    'N' 'N' 0.0061 0.0033
                         'International Tables Vol C Tables 4.2.6.8 and 6.1.1.4'
    'O' 'O' 0.0106 0.0060
                         'International Tables Vol C Tables 4.2.6.8 and 6.1.1.4'
_computing_data_collection     'APEX2 (Bruker, 2011)'
_computing_cell_refinement     'SAINT (Bruker, 2009)'
_computing_data_reduction     'SAINT (Bruker, 2009)'
_computing_structure_solution     'SHELXS97 (Sheldrick, 2008)'
_computing_structure_refinement     'SHELXL97 (Sheldrick, 2008)'
_computing_molecular_graphics
;
OLEX2 (Dolomanov <i>et al.</i>, 2009)
;
_computing_publication_material
;
OLEX2 (Dolomanov <i>et al.</i>, 2009)
;
loop_
    _atom_site_type_symbol
    _atom_site_label
    _atom_site_fract_x
    _atom_site_fract_y
    _atom_site_fract_z
    _atom_site_U_iso_or_equiv
    _atom_site_adp_type
    _atom_site_calc_flag
    _atom_site_occupancy
    _atom_site_disorder_assembly
    _atom_site_disorder_group
    H H3 0.2131 -0.1861 0.3961 0.018 Uiso calc 1 . .
    H H5 0.3214 0.0551 0.2858 0.021 Uiso calc 1 . .
    H H6 0.1962 0.0922 0.1030 0.020 Uiso calc 1 . .
    H H7 0.0799 -0.0063 0.0656 0.017 Uiso calc 1 . .
    H H8a 0.3537 -0.1744 0.5242 0.018 Uiso calc 1 . .
    H H8b 0.3996 -0.1315 0.4708 0.018 Uiso calc 1 . .
    H H9a 0.3126 0.0166 0.5936 0.022 Uiso calc 1 . .
    H H9b 0.2955 0.1475 0.5068 0.022 Uiso calc 1 . .
    H H10a 0.3343 0.2306 0.6986 0.025 Uiso calc 1 . .
    H H10b 0.3890 0.2984 0.6656 0.025 Uiso calc 1 . .
    H H11a 0.4755 0.2883 0.9128 0.023 Uiso calc 1 . .
    H H11b 0.5171 0.3117 0.8492 0.023 Uiso calc 1 . .
    H H12a 0.3833 0.2132 0.4673 0.022 Uiso calc 1 . .
    H H12b 0.4423 0.0940 0.4768 0.022 Uiso calc 1 . .
    C C1 0.06017(14) -0.1928(2) 0.19467(19) 0.0158(4) Uani d 1 . .
    C C2 0.13474(13) -0.1115(2) 0.22645(18) 0.0134(4) Uani d 1 . .
    C C3 0.20986(14) -0.1300(2) 0.33718(19) 0.0148(4) Uani d 1 . .
    C C4 0.28076(14) -0.0671(2) 0.36296(18) 0.0139(4) Uani d 1 . .
    C C5 0.27494(14) 0.0150(3) 0.27221(19) 0.0174(5) Uani d 1 . .
    C C6 0.19972(15) 0.0363(2) 0.16222(19) 0.0171(4) Uani d 1 . .
    C C7 0.12995(14) -0.0239(2) 0.13905(19) 0.0143(4) Uani d 1 . .
    C C8 0.36136(14) -0.0955(2) 0.48429(19) 0.0153(4) Uani d 1 . .
    C C9 0.33771(14) 0.0978(3) 0.5810(2) 0.0185(5) Uani d 1 . .
    C C10 0.37353(14) 0.2069(3) 0.6840(2) 0.0205(5) Uani d 1 . .
    C C11 0.50015(14) 0.2376(2) 0.8806(2) 0.0194(5) Uani d 1 . .
    C C12 0.42768(14) 0.1462(2) 0.52219(19) 0.0184(5) Uani d 1 . .
    N N1 0.39880(11) 0.03569(18) 0.56797(16) 0.0130(4) Uani d 1 . .
    O O1 0.07535(10) -0.31870(17) 0.24829(14) 0.0177(3) Uani d 1 . .
    O O2 -0.00750(10) -0.1403(2) 0.11880(15) 0.0266(4) Uani d 1 . .
    O O3 0.44337(10) 0.13620(18) 0.78732(13) 0.0184(3) Uani d 1 . .
    Co Co1 0.0000 -0.45483(4) 0.2500 0.01262(13) Uani d 1 . .
loop_
    _atom_site_aniso_label
    _atom_site_aniso_U_11
    _atom_site_aniso_U_22
    _atom_site_aniso_U_33
    _atom_site_aniso_U_12
    _atom_site_aniso_U_13
    _atom_site_aniso_U_23
    C1 0.0172(12) 0.0174(10) 0.0141(9) -0.0039(8) 0.0102(9) -0.0025(8)
    C2 0.0121(11) 0.0108(9) 0.0152(9) -0.0006(7) 0.0070(8) -0.0018(7)
    C3 0.0175(11) 0.0117(9) 0.0141(9) 0.0000(8) 0.0090(9) 0.0014(7)
    C4 0.0128(11) 0.0142(10) 0.0121(9) 0.0002(7) 0.0062(8) -0.0003(7)
    C5 0.0153(12) 0.0193(11) 0.0161(10) -0.0031(8) 0.0086(9) -0.0003(8)
    C6 0.0205(12) 0.0151(10) 0.0148(9) -0.0033(8) 0.0103(9) 0.0013(8)
    C7 0.0138(11) 0.0138(10) 0.0120(9) 0.0012(8) 0.0060(8) 0.0005(7)
    C8 0.0132(11) 0.0135(9) 0.0154(9) 0.0002(8) 0.0066(9) -0.0007(7)
    C9 0.0120(11) 0.0204(11) 0.0165(10) 0.0034(8) 0.0052(9) 0.0006(8)
    C10 0.0167(12) 0.0202(11) 0.0181(10) 0.0061(9) 0.0071(9) 0.0003(8)
    C11 0.0162(12) 0.0169(11) 0.0178(10) 0.0027(8) 0.0064(9) -0.0049(8)
    C12 0.0178(12) 0.0175(10) 0.0153(9) -0.0032(8) 0.0075(9) 0.0035(8)
    N1 0.0104(9) 0.0122(8) 0.0139(8) -0.0011(6) 0.0059(7) -0.0004(6)
    O1 0.0156(8) 0.0148(7) 0.0219(8) 0.0001(6) 0.0110(7) 0.0024(6)
    O2 0.0132(9) 0.0302(10) 0.0244(8) -0.0007(7) 0.0049(7) 0.0103(7)
    O3 0.0140(8) 0.0165(7) 0.0152(7) 0.0027(6) 0.0037(6) -0.0016(6)
    Co1 0.0105(2) 0.0114(2) 0.0141(2) 0.000 0.00639(17) 0.000
_geom_special_details
;
All e.s.d.'s (except the e.s.d. in the dihedral angle between two l.s. planes)
are estimated using the full covariance matrix. The cell e.s.d.'s are taken
into account individually in the estimation of e.s.d.'s in distances, angles
and torsion angles; correlations between e.s.d.'s in cell parameters are only
used when they are defined by crystal symmetry. An approximate (isotropic)
treatment of cell e.s.d.'s is used for estimating e.s.d.'s involving l.s.
planes.
;
loop_
    _geom_bond_atom_site_label_1
    _geom_bond_atom_site_label_2
    _geom_bond_site_symmetry_2
    _geom_bond_distance
    _geom_bond_publ_flag
    C1 C2 . 1.508(3) ?
    C2 C3 . 1.388(3) ?
    C2 C7 . 1.402(3) ?
    C3 H3 . 0.9300 ?
    C4 C3 . 1.398(3) ?
    C4 C8 . 1.516(3) ?
    C5 H5 . 0.9300 ?
    C5 C4 . 1.404(3) ?
    C6 H6 . 0.9300 ?
    C6 C5 . 1.388(3) ?
    C7 H7 . 0.9300 ?
    C7 C6 . 1.381(3) ?
    C8 H8a . 0.9700 ?
    C8 H8b . 0.9700 ?
    C9 H9a . 0.9700 ?
    C9 H9b . 0.9700 ?
    C9 C10 . 1.511(3) ?
    C10 H10a . 0.9700 ?
    C10 H10b . 0.9700 ?
    C11 H11a . 0.9700 ?
    C11 H11b . 0.9700 ?
    C11 C12 2_656 1.515(3) ?
    C12 H12a . 0.9700 ?
    C12 H12b . 0.9700 ?
    C12 C11 2_656 1.515(3) ?
    N1 C8 . 1.502(3) ?
    N1 C9 . 1.486(3) ?
    N1 C12 . 1.484(3) ?
    N1 Co1 7_546 2.2212(17) ?
    O1 C1 . 1.285(3) ?
    O2 C1 . 1.229(3) ?
    O3 C10 . 1.432(3) ?
    O3 C11 . 1.433(3) ?
    O3 Co1 7_546 2.2400(16) ?
    Co1 N1 8_445 2.2213(17) ?
    Co1 N1 7_546 2.2213(17) ?
    Co1 O1 . 1.9886(16) ?
    Co1 O1 2 1.9886(16) ?
    Co1 O3 8_445 2.2399(16) ?
    Co1 O3 7_546 2.2399(16) ?
loop_
    _geom_angle_atom_site_label_1
    _geom_angle_atom_site_label_2
    _geom_angle_atom_site_label_3
    _geom_angle_site_symmetry_1
    _geom_angle_site_symmetry_3
    _geom_angle
    _geom_angle_publ_flag
    O1 C1 C2 . . 114.0(2) ?
    O2 C1 C2 . . 119.75(19) ?
    O2 C1 O1 . . 126.2(2) ?
    C3 C2 C1 . . 121.76(19) ?
    C3 C2 C7 . . 118.7(2) ?
    C7 C2 C1 . . 119.40(19) ?
    C2 C3 H3 . . 118.9 ?
    C2 C3 C4 . . 122.10(19) ?
    C4 C3 H3 . . 118.9 ?
    C3 C4 C5 . . 118.2(2) ?
    C3 C4 C8 . . 119.56(19) ?
    C5 C4 C8 . . 122.2(2) ?
    C4 C5 H5 . . 120.1 ?
    C6 C5 H5 . . 120.1 ?
    C6 C5 C4 . . 119.9(2) ?
    C5 C6 H6 . . 119.4 ?
    C7 C6 H6 . . 119.4 ?
    C7 C6 C5 . . 121.2(2) ?
    C2 C7 H7 . . 120.1 ?
    C6 C7 H7 . . 120.1 ?
    C6 C7 C2 . . 119.9(2) ?
    H8a C8 H8b . . 107.4 ?
    C4 C8 H8a . . 108.3 ?
    C4 C8 H8b . . 108.3 ?
    N1 C8 H8a . . 108.3 ?
    N1 C8 H8b . . 108.3 ?
    N1 C8 C4 . . 116.03(17) ?
    H9a C9 H9b . . 107.8 ?
    C10 C9 H9a . . 108.9 ?
    C10 C9 H9b . . 108.9 ?
    N1 C9 H9a . . 108.9 ?
    N1 C9 H9b . . 108.9 ?
    N1 C9 C10 . . 113.18(19) ?
    H10b C10 H10a . . 108.6 ?
    C9 C10 H10a . . 110.4 ?
    C9 C10 H10b . . 110.4 ?
    O3 C10 H10a . . 110.4 ?
    O3 C10 H10b . . 110.4 ?
    O3 C10 C9 . . 106.67(18) ?
    H11a C11 H11b . . 108.6 ?
    C12 C11 H11a 2_656 . 110.3 ?
    C12 C11 H11b 2_656 . 110.3 ?
    O3 C11 H11a . . 110.3 ?
    O3 C11 H11b . . 110.3 ?
    O3 C11 C12 . 2_656 107.00(17) ?
    H12a C12 H12b . . 107.6 ?
    C11 C12 H12a 2_656 . 108.7 ?
    C11 C12 H12b 2_656 . 108.7 ?
    N1 C12 H12a . . 108.7 ?
    N1 C12 H12b . . 108.7 ?
    N1 C12 C11 . 2_656 114.25(17) ?
    C8 N1 Co1 . 7_546 108.63(12) ?
    C9 N1 C8 . . 108.17(17) ?
    C9 N1 Co1 . 7_546 105.43(12) ?
    C12 N1 C8 . . 110.02(17) ?
    C12 N1 C9 . . 113.03(17) ?
    C12 N1 Co1 . 7_546 111.36(13) ?
    C1 O1 Co1 . . 128.97(15) ?
    C10 O3 C11 . . 114.03(17) ?
    C10 O3 Co1 . 7_546 116.01(13) ?
    C11 O3 Co1 . 7_546 114.60(13) ?
    N1 Co1 N1 8_445 7_546 141.85(9) ?
    N1 Co1 O3 8_445 8_445 76.37(6) ?
    N1 Co1 O3 7_546 8_445 76.14(6) ?
    N1 Co1 O3 7_546 7_546 76.37(6) ?
    N1 Co1 O3 8_445 7_546 76.14(6) ?
    O1 Co1 N1 . 7_546 90.61(7) ?
    O1 Co1 N1 2 7_546 113.02(7) ?
    O1 Co1 N1 2 8_445 90.61(7) ?
    O1 Co1 N1 . 8_445 113.02(7) ?
    O1 Co1 O1 2 . 104.15(9) ?
    O1 Co1 O3 . 7_546 85.61(6) ?
    O1 Co1 O3 2 8_445 85.61(6) ?
    O1 Co1 O3 . 8_445 165.96(6) ?
    O1 Co1 O3 2 7_546 165.96(6) ?
    O3 Co1 O3 8_445 7_546 86.74(9) ?
loop_
    _geom_torsion_atom_site_label_1
    _geom_torsion_atom_site_label_2
    _geom_torsion_atom_site_label_3
    _geom_torsion_atom_site_label_4
    _geom_torsion_site_symmetry_1
    _geom_torsion_site_symmetry_2
    _geom_torsion_site_symmetry_3
    _geom_torsion_site_symmetry_4
    _geom_torsion
    _geom_torsion_publ_flag
    C1 C2 C3 C4 . . . . 173.4(2) ?
    C1 C2 C7 C6 . . . . -172.2(2) ?
    C2 C7 C6 C5 . . . . -1.7(3) ?
    C3 C2 C7 C6 . . . . 2.9(3) ?
    C3 C4 C8 N1 . . . . -110.1(2) ?
    C5 C4 C3 C2 . . . . -1.1(3) ?
    C5 C4 C8 N1 . . . . 73.0(3) ?
    C6 C5 C4 C3 . . . . 2.4(3) ?
    C6 C5 C4 C8 . . . . 179.3(2) ?
    C7 C2 C3 C4 . . . . -1.5(3) ?
    C7 C6 C5 C4 . . . . -1.0(3) ?
    C8 C4 C3 C2 . . . . -178.10(19) ?
    C8 N1 C9 C10 . . . . 166.73(18) ?
    C8 N1 C12 C11 . . . 2_656 -150.6(2) ?
    C9 N1 C8 C4 . . . . 53.8(2) ?
    C9 N1 C12 C11 . . . 2_656 88.3(2) ?
    C10 O3 C11 C12 . . . 2_656 -175.92(19) ?
    C11 O3 C10 C9 . . . . 159.56(19) ?
    C12 N1 C8 C4 . . . . -70.1(2) ?
    C12 N1 C9 C10 . . . . -71.2(2) ?
    N1 C9 C10 O3 . . . . -49.7(3) ?
    O1 C1 C2 C3 . . . . -28.4(3) ?
    O1 C1 C2 C7 . . . . 146.5(2) ?
    O2 C1 C2 C3 . . . . 155.1(2) ?
    O2 C1 C2 C7 . . . . -30.0(3) ?
    Co1 N1 C8 C4 7_546 . . . 167.72(15) ?
    Co1 N1 C9 C10 7_546 . . . 50.7(2) ?
    Co1 N1 C12 C11 7_546 . . 2_656 -30.1(2) ?
    Co1 O1 C1 C2 . . . . 172.68(13) ?
    Co1 O1 C1 O2 . . . . -11.1(3) ?
    Co1 O3 C10 C9 7_546 . . . 23.1(2) ?
    Co1 O3 C11 C12 7_546 . . 2_656 -38.8(2) ?
_shelxl_version_number         .000002012
