# Supplementary material for: catena-Poly[{μ3-3,3′-[(1,7-dioxa-4,10-di­aza­cyclo­dodecane-4,10-di­yl)bis­(methyl­ene)]dibenzoato}cobalt(II)]
Source: Acta Crystallogr Sect E Struct Rep Online. 2013 Dec 18;70(Pt 1):m24. doi: 10.1107/S1600536813032832 (PMC3914058; doi:10.1107/S1600536813032832)
Supplement: Supplementary file 2 [file e-70-00m24-Isup2.hkl]

#
# h,k,l, Fc-squared, Fo-squared, sigma(Fo-squared), status flag
#
data_I
_shelx_title ' 61_20Cox20'
_shelx_refln_list_code          4
_shelx_F_calc_maximum      289.69
_exptl_crystal_F_000      1043.92
_reflns_d_resolution_high  0.6860

loop_
 _space_group_symop_operation_xyz
 'x, y, z'
 '-x, y, -z+1/2'
 'x+1/2, y+1/2, z'
 '-x+1/2, y+1/2, -z+1/2'
 '-x, -y, -z'
 'x, -y, z-1/2'
 '-x+1/2, -y+1/2, -z'
 'x+1/2, -y+1/2, z-1/2'

_cell_length_a    20.6260
_cell_length_b     8.9778
_cell_length_c    13.9263
_cell_angle_alpha  90.000
_cell_angle_beta  127.051
_cell_angle_gamma  90.000

_shelx_F_squared_multiplier     1.000

loop_
 _refln_index_h
 _refln_index_k
 _refln_index_l
 _refln_F_squared_calc
 _refln_F_squared_meas
 _refln_F_squared_sigma
 _refln_observed_status
  10   0   0       8783.18       9149.46       150.43 o
  12   0   0       1493.21       1647.08        64.20 o
  14   0   0      25411.21      25467.87       336.31 o
   1   1   0      30400.41      34619.24       343.98 o
   3   1   0       2577.44       2881.18        58.45 o
   5   1   0        139.00         91.72        10.28 o
   7   1   0         53.66        137.28        14.00 o
   9   1   0       1280.86       1195.55        33.37 o
  11   1   0       2011.05       1898.50        46.03 o
  13   1   0       8193.11       8348.17       108.70 o
  15   1   0         46.10         69.95        30.66 o
   0   2   0      12434.75      14953.03       171.51 o
   2   2   0      10827.77      12403.20       124.56 o
   4   2   0       1499.75       1621.21        52.70 o
   6   2   0       3309.07       3377.07        40.48 o
   8   2   0       5286.90       5701.57        66.73 o
  10   2   0       4821.32       4753.64        66.25 o
  12   2   0         41.35         84.32        29.70 o
  14   2   0        443.46        424.46        53.66 o
  16   2   0         77.70         85.28        34.49 o
  18   2   0        589.51        613.22        70.90 o
   1   3   0         75.46         89.96        12.94 o
   3   3   0       7341.23       8058.19        81.39 o
   5   3   0      22585.94      24459.23       224.69 o
   7   3   0       4930.15       5142.44       120.73 o
   9   3   0      15142.38      16015.63       254.87 o
  11   3   0       2225.37       2269.88        92.94 o
  13   3   0       1217.97       1268.60        79.53 o
  15   3   0        159.48         92.94        41.20 o
  17   3   0        615.50        808.69        83.36 o
  19   3   0       2783.15       2806.45       131.27 o
   0   4   0       1245.31       1564.67        52.70 o
   2   4   0         73.93        118.64        21.56 o
   4   4   0        861.47       1036.31        47.43 o
   6   4   0        228.74        193.24        10.88 o
   8   4   0       4471.55       4625.03       128.39 o
  10   4   0       4460.33       3908.33       123.60 o
  12   4   0        221.32        232.83        48.87 o
  14   4   0        332.57        264.45        52.70 o
  16   4   0         84.06        121.69        45.99 o
  18   4   0        277.85        267.33        63.24 o
  20   4   0         58.18         62.28        50.78 o
   1   5   0        187.62        218.16        20.71 o
   3   5   0        232.80        271.11        21.18 o
   5   5   0         12.38          0.12         8.79 o
   7   5   0         56.51         51.74        31.62 o
   9   5   0       4106.35       4400.82       137.97 o
  11   5   0        754.03        744.49        77.61 o
  13   5   0        143.99         84.32        40.24 o
  15   5   0         56.60         44.08        45.99 o
  17   5   0          6.86        -28.74        40.24 o
  19   5   0        114.58        157.14        62.28 o
  21   5   0         20.35         46.95        63.24 o
   0   6   0       1039.93       1196.74        58.45 o
   2   6   0        752.08        889.54        37.85 o
   4   6   0          1.01         -9.86         9.86 o
   6   6   0       4479.18       4571.38       137.97 o
   8   6   0       1919.23       1687.32        91.03 o
  10   6   0          1.59        -23.95        32.58 o
  12   6   0         14.15        -22.04        36.41 o
  14   6   0         14.51        -26.83        42.16 o
  16   6   0         84.79         29.70        46.95 o
  18   6   0         38.17         63.24        62.28 o
  20   6   0        173.15        233.79        73.78 o
   1   7   0       1223.62       1283.94        46.73 o
   3   7   0         38.32         28.86        16.58 o
   5   7   0       2671.10       2538.16       106.36 o
   7   7   0       5740.47       5487.38       163.85 o
   9   7   0       5264.98       4815.71       163.85 o
  11   7   0        345.89        291.28        62.28 o
  13   7   0        298.24        281.70        66.11 o
  15   7   0        655.02        526.03        91.98 o
  17   7   0          4.39         -6.71        53.66 o
  19   7   0        154.85        130.31        68.03 o
   0   8   0         51.75          1.92        24.91 o
   2   8   0        496.93        547.28        71.38 o
   4   8   0        116.23        107.31        40.24 o
   6   8   0          8.21          0.00        32.58 o
   8   8   0         10.85         36.41        39.28 o
  10   8   0        425.49        378.47        68.99 o
  12   8   0        575.71        550.94        89.11 o
  14   8   0         15.70         -7.67        50.78 o
  16   8   0         77.36        -27.79        54.62 o
  18   8   0         61.02         91.03        68.99 o
   1   9   0       1377.10       1232.35        55.51 o
   3   9   0        823.61        777.07        76.65 o
   5   9   0        160.93        191.63        51.74 o
   7   9   0         55.20         86.23        46.95 o
   9   9   0       1049.30       1158.41       111.15 o
  11   9   0        517.59        435.96        81.44 o
  13   9   0        649.68        755.99       102.52 o
  15   9   0        616.03        650.59       111.15 o
  17   9   0         46.62        -62.28        63.24 o
   2  10   0       2313.40       2371.44       115.94 o
   4  10   0       4674.50       4655.69       167.68 o
   6  10   0        589.24        686.04        86.23 o
   8  10   0        272.39        289.36        69.95 o
  10  10   0       4043.88       4362.50       188.76 o
  12  10   0       1342.69       1539.76       145.64 o
  14  10   0        354.10        461.83        97.73 o
   3  11   0       3092.44       3143.72       142.77 o
   5  11   0         39.63         84.32        54.62 o
   7  11   0        497.77        561.48        88.15 o
   9  11   0        309.04        462.79        88.15 o
  11  11   0        670.88        882.46       117.85 o
   4  12   0        214.30        216.54        68.99 o
   6  12   0        269.19        273.08        79.53 o
   8  12   0        390.06        694.67       106.36 o
 -13   1   1       1385.59       1488.26        42.13 o
 -11   1   1       3641.35       3948.77        62.85 o
  -9   1   1       1319.81       1386.02        77.61 o
  -7   1   1         43.34         32.16         9.12 o
  -5   1   1        254.79        295.37        36.41 o
  -3   1   1       1173.36       1264.77        35.45 o
  -1   1   1       1022.74       1477.67        21.27 o
   1   1   1       2196.98       2635.71        32.23 o
   3   1   1      10103.21      11375.05       121.69 o
   5   1   1         20.68        -13.56        16.77 o
   7   1   1        836.10       1018.35        41.68 o
   9   1   1          3.35         -8.45        21.56 o
  11   1   1          1.46        -11.50        12.19 o
  13   1   1       1677.54       1695.02        50.20 o
  15   1   1        225.32        222.29        42.16 o
 -18   2   1        121.76         95.82        39.28 o
 -16   2   1          2.82         19.16        31.62 o
 -14   2   1        826.18        797.19        62.28 o
 -12   2   1       1537.58       1637.49        74.74 o
 -10   2   1       7653.84       8222.83        86.98 o
  -8   2   1        838.74        834.51        18.49 o
  -6   2   1       1197.20       1542.64        55.57 o
  -4   2   1       2442.05       2533.37        64.20 o
  -2   2   1        180.52        194.82        12.58 o
   0   2   1      19899.69      22879.34       270.20 o
   2   2   1       2810.35       3147.55        69.95 o
   4   2   1       1642.78       1716.76        30.18 o
   6   2   1       2366.28       2645.61        42.08 o
   8   2   1          7.55          0.68         9.72 o
  10   2   1        805.75       1006.16        54.62 o
  12   2   1       7247.63       6868.08       160.97 o
  14   2   1        250.85        277.87        47.91 o
  16   2   1         49.50         42.16        35.45 o
 -19   3   1         53.65         23.95        38.33 o
 -17   3   1       2417.84       2181.73       110.19 o
 -15   3   1       4020.33       3660.17       127.44 o
 -13   3   1         22.98         32.58        30.66 o
 -11   3   1       4539.89       4365.37       122.64 o
  -9   3   1      14944.50      14661.75       234.75 o
  -7   3   1      24614.72      27562.40       349.73 o
  -5   3   1       7346.87       7600.12       137.97 o
  -3   3   1       1062.83       1061.03        25.51 o
  -1   3   1      10158.89      11139.04       106.67 o
   1   3   1       2721.30       2815.86        44.41 o
   3   3   1       8704.24       9701.62        95.47 o
   5   3   1       3932.44       4040.56       101.56 o
   7   3   1      17279.01      18637.15       275.95 o
   9   3   1       6938.68       6845.12        84.44 o
  11   3   1        255.93        252.00        43.12 o
  13   3   1       4101.94       3835.51       130.31 o
  15   3   1       1591.74       1573.30        96.77 o
  17   3   1        255.34        198.34        52.70 o
  19   3   1         81.91         91.03        47.91 o
 -20   4   1       1278.22       1343.34       109.23 o
 -18   4   1       3748.04       3405.30       146.60 o
 -16   4   1       7259.71       6593.09       187.80 o
 -14   4   1        827.93        784.73        76.65 o
 -12   4   1         10.86         27.79        28.74 o
 -10   4   1       6801.83       6562.43       158.10 o
  -8   4   1       2826.65       2828.49        95.82 o
  -6   4   1       7339.70       7990.94        79.51 o
  -4   4   1      10021.50      10561.59       147.08 o
  -2   4   1       5490.81       5887.03        75.84 o
   0   4   1       5141.74       5086.30        71.38 o
   2   4   1       4704.90       4928.29        67.91 o
   4   4   1      11656.34      12632.33       171.03 o
   6   4   1       8595.06       8917.35        93.13 o
   8   4   1       2113.63       1825.29        84.32 o
  10   4   1        295.03        276.91        47.91 o
  12   4   1       2126.16       2046.63       100.61 o
  14   4   1       1569.25       1545.51        95.82 o
  16   4   1       1116.56       1210.15       105.40 o
  18   4   1        452.84        469.50        74.74 o
  20   4   1       2273.66       2524.75       142.77 o
 -21   5   1        333.08        287.45        72.82 o
 -19   5   1        320.85        470.46        81.44 o
 -17   5   1       3229.61       3625.67       157.14 o
 -15   5   1        785.34        667.84        77.61 o
 -13   5   1        127.25        139.89        43.12 o
 -11   5   1         50.25         53.66        33.54 o
  -9   5   1        143.17        111.15        35.45 o
  -7   5   1       5496.70       5721.17       143.72 o
  -5   5   1       1366.34       1343.09        34.38 o
  -3   5   1       2771.43       2835.90        54.79 o
  -1   5   1        588.78        643.72        31.14 o
   1   5   1       1264.41       1182.52        37.23 o
   3   5   1       9315.89       9955.17       132.71 o
   5   5   1         68.58         48.04        17.25 o
   7   5   1       1733.44       1672.95        83.36 o
   9   5   1        382.36        377.51        55.57 o
  11   5   1       1170.06       1094.22        86.23 o
  13   5   1       2002.18       1820.50       111.15 o
  15   5   1        152.04        161.93        55.57 o
  17   5   1       1160.44       1292.56       107.31 o
  19   5   1        234.16        270.20        76.65 o
  21   5   1       1172.36       1416.16       132.23 o
 -22   6   1         46.89        -48.87        57.49 o
 -20   6   1       2605.51       3312.36       174.38 o
 -18   6   1       1336.93       1396.04       130.31 o
 -16   6   1       1907.72       1790.80       118.81 o
 -14   6   1       4989.35       4809.00       172.47 o
 -12   6   1        701.39        772.28        80.49 o
 -10   6   1       1963.06       1802.30        96.77 o
  -8   6   1        920.32        941.87        68.99 o
  -6   6   1       7513.65       7431.42        98.21 o
  -4   6   1       7224.43       7013.51        96.68 o
  -2   6   1       2431.43       2460.23        57.01 o
   0   6   1      12364.86      12838.15       230.44 o
   2   6   1       4585.19       4567.74        78.03 o
   4   6   1       7845.36       7883.64       206.00 o
   6   6   1       1012.88       1050.14        71.86 o
   8   6   1        126.63        134.14        40.24 o
  10   6   1       2425.40       2247.84       113.06 o
  12   6   1       3162.30       3166.72       139.89 o
  14   6   1       2234.31       2225.80       128.39 o
  16   6   1        321.53        392.85        78.57 o
  18   6   1        118.39         74.74        56.53 o
  20   6   1        298.11        400.51        91.03 o
 -21   7   1        274.11        189.72        81.44 o
 -19   7   1        766.78        930.37       116.90 o
 -15   7   1       1127.79       1088.47       112.10 o
 -13   7   1       5506.02       4917.27       177.26 o
 -11   7   1        833.71        693.71        81.44 o
  -9   7   1         83.96         49.82        37.37 o
  -7   7   1       2914.56       2621.52       114.02 o
  -5   7   1       1181.36       1110.51        72.82 o
  -3   7   1       1841.79       1867.85        54.32 o
  -1   7   1       3703.46       3719.38        76.22 o
   1   7   1       7810.45       7951.08       115.66 o
   3   7   1      10646.50      10787.82       136.29 o
   5   7   1       1026.24       1022.36        74.74 o
   7   7   1          9.55        -28.74        29.70 o
   9   7   1        389.73        367.93        63.24 o
  11   7   1       2134.97       2091.66       121.69 o
  13   7   1       2662.88       2633.02       146.60 o
  15   7   1        712.47        668.79       101.56 o
  17   7   1       2694.98       3091.02       173.43 o
  19   7   1        260.77        380.39        95.82 o
 -18   8   1        361.79        347.81        91.98 o
 -16   8   1         30.66         77.61        66.11 o
 -14   8   1       1128.64       1349.09       130.31 o
 -12   8   1        416.17        384.22        70.90 o
 -10   8   1        694.43        510.70        74.74 o
  -8   8   1       2975.27       2829.44       127.44 o
  -6   8   1       1065.81       1216.86        84.32 o
  -4   8   1        489.62        571.06        65.15 o
  -2   8   1         31.90         23.33        18.88 o
   0   8   1       2911.59       2796.34        70.78 o
   2   8   1        823.67        826.70        44.14 o
   4   8   1       1703.68       1717.98        95.82 o
   6   8   1       1903.09       2001.59       112.10 o
   8   8   1         92.66        108.27        48.87 o
  10   8   1        813.02        819.23        95.82 o
  12   8   1        661.42        745.45        95.82 o
  14   8   1       1314.87       1560.84       145.64 o
  16   8   1       1210.04       1330.88       136.06 o
  18   8   1        113.06        105.40        68.99 o
 -17   9   1         12.36        -33.54        57.49 o
 -15   9   1          2.51         59.41        65.15 o
 -13   9   1        407.40        505.91        88.15 o
 -11   9   1          2.52        -45.99        45.99 o
  -9   9   1       2915.96       3078.56       144.68 o
  -7   9   1       5769.92       5507.50       183.97 o
  -5   9   1       2151.81       2056.21       108.27 o
  -3   9   1        501.37        432.13        60.36 o
  -1   9   1         22.28         -5.11        19.30 o
   1   9   1        139.31        125.99        29.47 o
   3   9   1        141.69        144.68        45.03 o
   5   9   1       1164.81       1133.50       102.52 o
   7   9   1        640.33        639.09        85.28 o
   9   9   1       3072.63       3183.96       155.22 o
  11   9   1          5.24          0.96        50.78 o
  13   9   1        176.32        178.22        71.86 o
  15   9   1         68.04         64.20        66.11 o
 -16  10   1        221.10        353.56        95.82 o
 -14  10   1        108.64        112.10        68.99 o
 -12  10   1          5.88         55.57        65.15 o
 -10  10   1          5.17         -7.67        55.57 o
  -8  10   1        348.24        346.85        70.90 o
  -6  10   1          2.46        -15.33        45.03 o
  -4  10   1       1303.21       1131.59        93.90 o
  -2  10   1        780.53        691.79        77.61 o
   0  10   1        488.86        408.18        60.36 o
   2  10   1         26.12         50.78        42.16 o
   4  10   1        681.72        629.51        82.40 o
   6  10   1        484.97        533.69        80.49 o
   8  10   1        266.84        271.16        73.78 o
  10  10   1        184.56        119.77        66.11 o
  12  10   1         89.68         54.62        71.86 o
  14  10   1          0.97         12.46        61.32 o
 -13  11   1        188.00        194.51        80.49 o
 -11  11   1        656.16        670.71       103.48 o
  -9  11   1          2.41         -2.87        58.45 o
  -7  11   1         29.40        -24.91        45.99 o
  -5  11   1        200.77        174.38        60.36 o
  -3  11   1         97.37         66.11        45.99 o
   3  11   1          0.09         -1.92        44.08 o
   5  11   1          0.84         -2.87        49.82 o
   7  11   1        157.79        198.34        66.11 o
   9  11   1        340.94        292.24        82.40 o
  11  11   1        181.39        178.22        84.32 o
 -10  12   1        141.27         69.95        69.95 o
  -8  12   1        142.36        159.05        70.90 o
  -6  12   1        654.14        574.90        88.15 o
   4  12   1        174.41        118.81        61.32 o
   6  12   1         85.14         79.53        59.41 o
   8  12   1        549.21        560.52       102.52 o
 -16   0   2       6047.63       6179.17       135.10 o
 -14   0   2      22433.41      22597.22       295.11 o
 -12   0   2       6320.56       6540.39       121.69 o
 -10   0   2        888.52        772.28        37.37 o
  -8   0   2       1842.94       2084.00        53.66 o
  -2   0   2       6564.08       7356.74        92.94 o
   0   0   2      52832.66      65130.86       635.26 o
   2   0   2       7973.05       9172.46       126.48 o
   4   0   2      16005.07      16968.04       212.71 o
   6   0   2       4216.55       4591.50        96.77 o
   8   0   2        220.88        207.92        29.70 o
  14   0   2       1066.58        981.15        62.28 o
 -13   1   2       7458.16       7821.95       151.87 o
 -11   1   2       2775.58       2887.29        50.64 o
  -9   1   2       2866.22       2953.69        46.48 o
  -7   1   2         56.61        130.45        14.85 o
  -5   1   2       1053.31       1002.23        38.33 o
  -3   1   2      83918.25      95815.90       950.49 o
  -1   1   2       7299.98       8222.94        85.76 o
   1   1   2         71.16         57.49        17.25 o
   3   1   2       7071.17       7937.73        88.32 o
   5   1   2      32486.47      38288.00       327.69 o
   7   1   2       1166.18       1015.02        34.06 o
   9   1   2       3243.13       3118.47        62.31 o
  11   1   2       2427.85       2511.57        59.21 o
  13   1   2       2163.85       2223.89        91.98 o
  15   1   2       2037.56       1975.72        91.98 o
 -18   2   2        394.55        536.57        64.20 o
 -16   2   2          8.50        -20.12        20.12 o
 -14   2   2       4997.15       5081.12       134.14 o
 -12   2   2       2500.81       2737.73        96.29 o
 -10   2   2        194.70        155.71        12.46 o
  -8   2   2      10899.45      12206.95       186.84 o
  -6   2   2      10535.14      11263.16       166.72 o
  -4   2   2      57663.70      65629.41       456.47 o
  -2   2   2       3306.97       4002.89        50.69 o
   0   2   2        758.94        793.36        35.45 o
   2   2   2       1928.08       1999.25        36.30 o
   4   2   2       5187.72       5381.59        67.87 o
   6   2   2       8430.38       8756.77        98.73 o
   8   2   2       3283.74       3288.56        58.99 o
  10   2   2       9395.19       9370.54       116.00 o
  12   2   2        311.56        339.19        50.78 o
  14   2   2        411.26        389.97        56.53 o
  16   2   2       1690.79       1475.56        91.98 o
 -21   3   2       1098.66        868.09        91.98 o
 -19   3   2        146.03        262.54        53.66 o
 -17   3   2       1209.47       1039.60        76.65 o
 -15   3   2       1004.07        916.00        68.99 o
 -13   3   2       3540.43       3513.57       113.06 o
 -11   3   2       3489.97       3354.51       104.44 o
  -9   3   2       2640.71       2750.87        89.11 o
  -7   3   2       3862.74       3960.07        99.65 o
  -5   3   2      10384.30      11365.49       104.59 o
  -3   3   2       1447.47       1605.79        33.61 o
  -1   3   2       5256.51       5419.60        97.25 o
   1   3   2        194.76        237.62        28.74 o
   3   3   2         97.75         58.45        22.04 o
   5   3   2       6147.80       6560.71        80.12 o
   7   3   2       2193.08       2043.07        42.77 o
   9   3   2       3346.03       3243.37       110.19 o
  11   3   2        607.25        549.03        60.36 o
  13   3   2       1562.59       1644.20        92.94 o
  15   3   2        299.79        317.15        58.45 o
  17   3   2        129.29         84.32        46.95 o
 -22   4   2        278.49        252.95        68.03 o
 -20   4   2        436.24        381.35        70.90 o
 -18   4   2         72.89         22.04        43.12 o
 -16   4   2        271.78        178.22        46.95 o
 -14   4   2        380.01        493.45        65.15 o
 -12   4   2       1117.07       1250.40        74.74 o
 -10   4   2        104.35         32.58        26.83 o
  -8   4   2       1463.39       1446.82        68.99 o
  -6   4   2        182.11        190.08        14.48 o
  -4   4   2       6497.18       7538.39        87.93 o
  -2   4   2        460.05        612.24        26.83 o
   0   4   2       1779.28       1687.70        41.20 o
   2   4   2         46.66         30.79        12.46 o
   4   4   2         56.59         78.73        12.56 o
   6   4   2       3883.22       3875.75       116.90 o
   8   4   2       1303.91       1180.45        71.86 o
  10   4   2       1058.47       1026.19        74.74 o
  12   4   2        895.47        827.85        83.36 o
  14   4   2       1102.51       1161.29        94.86 o
  16   4   2        729.16        623.76        84.32 o
  18   4   2        157.54        189.72        59.41 o
 -23   5   2        763.71        814.44       102.52 o
 -21   5   2          7.68         22.04        55.57 o
 -19   5   2        412.97        542.32        85.28 o
 -17   5   2         30.44         -6.71        37.37 o
 -15   5   2        262.95        232.83        53.66 o
 -13   5   2         13.74         10.54        32.58 o
 -11   5   2         60.87         51.74        31.62 o
  -9   5   2        471.59        500.16        56.53 o
  -7   5   2        296.93        363.07        18.30 o
  -5   5   2        257.61        294.69        21.61 o
  -3   5   2        290.63        372.45        25.92 o
  -1   5   2       6457.94       7453.46       163.85 o
   1   5   2         69.15         64.56        14.27 o
   3   5   2       3781.86       4048.46        77.13 o
   5   5   2        223.94        253.58        20.71 o
   7   5   2       1386.01       1188.12        75.69 o
   9   5   2        497.20        481.95        62.28 o
  11   5   2       1427.65       1263.81        89.11 o
  13   5   2       3076.99       2777.70       131.27 o
  15   5   2        418.96        500.16        77.61 o
  17   5   2        346.68        301.82        71.86 o
  19   5   2        504.26        631.43        98.69 o
 -22   6   2          0.75         30.66        65.15 o
 -20   6   2         65.97         80.49        65.15 o
 -18   6   2          0.34         -9.58        51.74 o
 -16   6   2         48.70         22.04        42.16 o
 -14   6   2        453.58        416.80        67.07 o
 -12   6   2          0.17        -19.16        28.74 o
 -10   6   2        128.66        116.90        40.24 o
  -8   6   2       1620.60       1449.69        80.49 o
  -6   6   2         87.83         99.96        24.91 o
  -4   6   2        181.29        173.90        20.90 o
  -2   6   2        167.96        183.34        21.65 o
   0   6   2       1431.39       1694.84       102.52 o
   2   6   2          4.05         -0.93        12.04 o
   4   6   2          9.86         -3.57        13.41 o
   6   6   2        632.73        710.00        70.90 o
   8   6   2          0.76         23.95        38.33 o
  10   6   2       1262.74       1253.27        97.73 o
  12   6   2        160.53        109.23        49.82 o
  14   6   2          8.54         31.62        49.82 o
  16   6   2        191.00        299.90        78.57 o
  18   6   2         12.44         19.16        62.28 o
 -21   7   2        179.66        182.05        74.74 o
 -19   7   2         20.41         -5.75        54.62 o
 -17   7   2         14.10          3.83        56.53 o
 -15   7   2        246.47        181.09        61.32 o
 -13   7   2        172.71        126.48        49.82 o
 -11   7   2       1162.72       1087.51        91.03 o
  -9   7   2       1196.66       1227.40        88.15 o
  -7   7   2       1661.79       1672.95        89.11 o
  -5   7   2        407.97        415.86        52.22 o
  -3   7   2        395.98        339.12        30.01 o
  -1   7   2        387.28        369.58        31.50 o
   1   7   2         54.42         73.65        19.51 o
   3   7   2          7.83         31.28        25.39 o
   5   7   2         14.24        -15.33        27.79 o
   7   7   2         36.24        -16.29        35.45 o
   9   7   2        689.21        776.11        89.11 o
  11   7   2        598.56        679.33        88.15 o
  13   7   2         56.56         -5.75        46.95 o
  15   7   2        518.13        464.71        85.28 o
  17   7   2         18.05        -26.83        52.70 o
 -20   8   2        139.17        131.27        73.78 o
 -18   8   2        257.42        267.33        83.36 o
 -16   8   2        376.57        404.34        81.44 o
 -14   8   2        321.55        388.05        75.69 o
 -12   8   2       2119.86       1949.85       120.73 o
 -10   8   2        629.25        470.46        69.95 o
  -8   8   2        492.92        476.21        66.11 o
  -6   8   2        390.00        312.36        56.53 o
  -4   8   2       1310.56       1254.15        49.02 o
  -2   8   2       2322.70       2460.46        98.69 o
   0   8   2       1052.53       1098.71        67.55 o
   2   8   2       2164.29       2414.56       106.36 o
   4   8   2         33.75         50.78        41.20 o
   6   8   2       2109.74       2127.11       114.98 o
   8   8   2         26.74         16.29        42.16 o
  10   8   2        626.40        520.28        86.23 o
  12   8   2       1394.01       1481.31       136.06 o
  14   8   2        892.48        898.75       112.10 o
  16   8   2        885.13        925.58       125.52 o
 -19   9   2          5.57         91.03        78.57 o
 -17   9   2        184.86        214.63        77.61 o
 -15   9   2       1165.53       1305.01       131.27 o
 -13   9   2       1508.03       1659.53       131.27 o
 -11   9   2        640.65        884.38        99.65 o
  -9   9   2         66.34         96.77        47.91 o
  -7   9   2       2446.88       2329.28       117.85 o
  -5   9   2       1418.73       1381.67        89.11 o
  -3   9   2        508.54        499.20        61.32 o
  -1   9   2       1415.21       1500.04        59.58 o
   1   9   2       2409.28       2122.32       102.52 o
   3   9   2        459.80        473.33        68.03 o
   5   9   2        219.09        229.96        61.32 o
   7   9   2       1776.03       1865.54       119.77 o
   9   9   2       1033.65       1108.59       118.81 o
  11   9   2        165.93        245.29        77.61 o
  13   9   2        694.73        855.64       117.85 o
  15   9   2       1206.30       1154.58       135.10 o
 -16  10   2        453.92        507.82       104.44 o
 -14  10   2        408.91        294.15        81.44 o
 -12  10   2        624.60        585.44        96.77 o
 -10  10   2        564.55        597.89        91.98 o
  -8  10   2        543.30        511.66        82.40 o
  -6  10   2       2621.80       2506.54       130.31 o
  -4  10   2       3085.87       2827.53       128.39 o
  -2  10   2        442.50        385.18        59.41 o
   0  10   2        308.28        203.13        51.74 o
   2  10   2        507.12        389.01        64.20 o
   4  10   2        409.88        431.17        71.86 o
   6  10   2       2601.45       2844.77       153.31 o
   8  10   2        839.28        912.17       114.02 o
  10  10   2        322.79        271.16        78.57 o
  12  10   2        305.25        385.18        95.82 o
 -13  11   2        507.17        566.27       102.52 o
 -11  11   2        207.20        159.05        70.90 o
  -9  11   2         36.09         50.78        61.32 o
  -7  11   2       1471.64       1636.54       122.64 o
  -5  11   2        547.01        504.95        79.53 o
   1  11   2        983.74       1017.56        98.69 o
   3  11   2        709.49        686.04        88.15 o
   5  11   2       1181.87       1413.28       115.94 o
   7  11   2       3834.89       4229.31       189.72 o
   9  11   2        202.08        183.01        74.74 o
 -10  12   2        612.48        742.57       110.19 o
  -8  12   2        149.57        114.98        59.41 o
  -6  12   2        912.14       1135.42       116.90 o
   4  12   2        323.26        312.36        81.44 o
   6  12   2       1308.11       1479.40       141.81 o
 -15   1   3       1961.85       1985.19        48.57 o
 -13   1   3       3960.32       4191.28        66.29 o
 -11   1   3       2353.78       2554.41        47.42 o
  -9   1   3       3388.62       4179.37        57.79 o
  -7   1   3       1042.29       1154.58        45.99 o
  -5   1   3       7816.51       8423.18       110.19 o
  -3   1   3       4386.49       5302.45        85.28 o
  -1   1   3       9634.96      10826.79       102.28 o
   1   1   3       6289.42       6949.39        79.43 o
   3   1   3       1254.05       1588.63        57.49 o
   5   1   3       4212.54       4860.74       111.15 o
   7   1   3        524.67        591.95        39.28 o
   9   1   3       2006.82       1976.24        53.06 o
  11   1   3        342.07        357.84        60.36 o
  13   1   3        966.39        852.76        68.03 o
  15   1   3          1.32        -29.70        29.70 o
 -20   2   3        400.23        362.18        56.53 o
 -18   2   3       2063.07       1970.93        93.90 o
 -16   2   3        677.69        670.71        63.24 o
 -14   2   3       1643.27       1692.11        75.69 o
 -12   2   3       3995.33       4320.82        62.76 o
 -10   2   3       2782.05       2906.30        43.63 o
  -8   2   3       2794.80       2894.60        79.53 o
  -6   2   3       8901.81       9637.95       109.23 o
  -4   2   3      33059.60      37151.84       345.90 o
  -2   2   3       4722.38       5595.65        94.86 o
   0   2   3      16301.19      18307.18       159.62 o
   2   2   3       1083.25       1186.20        52.70 o
   4   2   3        497.95        610.10        51.26 o
   6   2   3        612.78        605.31        29.96 o
   8   2   3       2331.48       2433.45        55.39 o
  10   2   3       8430.84       8053.91       112.58 o
  12   2   3       8614.33       7971.88       189.72 o
  14   2   3       1429.17       1161.29        83.36 o
  16   2   3        330.75        400.51        64.20 o
 -21   3   3       1423.03       1478.44        99.65 o
 -19   3   3       1958.85       1820.50       101.56 o
 -17   3   3          7.08        -12.46        31.62 o
 -15   3   3         55.65         16.29        27.79 o
 -13   3   3        331.91        311.40        45.03 o
 -11   3   3       1734.70       1774.51        75.69 o
  -9   3   3        115.67         91.98        26.83 o
  -7   3   3       8825.16       9730.24       190.67 o
  -5   3   3      12857.01      14525.28       133.36 o
  -3   3   3       6069.71       7647.92       262.54 o
  -1   3   3      10521.14      11375.26       168.64 o
   1   3   3         19.50          9.58        17.25 o
   3   3   3       1489.54       1762.05        68.99 o
   5   3   3        453.47        598.27        27.11 o
   7   3   3       1132.16       1208.18        63.72 o
   9   3   3       6066.10       5989.45       158.10 o
  11   3   3         14.63          1.92        29.70 o
  13   3   3       1171.48        969.66        79.53 o
  15   3   3          4.81         48.87        43.12 o
  17   3   3        294.88        344.94        67.07 o
 -22   4   3         76.81         41.20        52.70 o
 -20   4   3       1481.56       1474.61       107.31 o
 -18   4   3       3876.10       3794.31       147.56 o
 -16   4   3        145.74        167.68        45.03 o
 -14   4   3        893.19        821.14        75.69 o
 -12   4   3        765.70        820.18        63.24 o
 -10   4   3       6894.71       7446.81       165.76 o
  -8   4   3       4504.85       4494.42        55.06 o
  -6   4   3        927.96        876.82        56.05 o
  -4   4   3        324.67        243.40        19.77 o
  -2   4   3        626.13        483.26        25.04 o
   0   4   3       8887.24       9586.95       118.81 o
   2   4   3       1031.14        830.72        52.70 o
   4   4   3       3139.19       3213.67       103.48 o
   6   4   3       6920.25       6824.97       163.85 o
   8   4   3       4035.21       3663.04       125.52 o
  10   4   3          8.31         23.00        32.58 o
  12   4   3        100.17        149.47        46.95 o
  14   4   3         43.28          3.83        39.28 o
  16   4   3        314.40        404.34        73.78 o
  18   4   3       1662.32       1650.91       117.85 o
 -23   5   3       1046.88       1118.17       117.85 o
 -21   5   3       2312.06       2361.86       139.89 o
 -19   5   3       2911.71       2724.05       136.06 o
 -17   5   3       1542.02       1372.08        97.73 o
 -15   5   3        895.02        904.50        86.23 o
 -13   5   3       4621.24       4574.25       146.60 o
 -11   5   3       6781.19       6509.73       166.72 o
  -9   5   3       7594.29       7304.05       168.64 o
  -7   5   3       3742.57       3751.71        71.38 o
  -5   5   3       9619.81      10158.83       118.02 o
  -3   5   3       3598.86       3750.00        67.10 o
  -1   5   3       9257.22       9758.26       171.03 o
   1   5   3      12152.94      12385.59       138.73 o
   3   5   3      12665.21      13097.16       320.03 o
   5   5   3      11038.81      10929.59       127.05 o
   7   5   3       3382.59       3261.57       121.69 o
   9   5   3       6741.39       6097.72       178.22 o
  11   5   3       1587.21       1320.34        98.69 o
  13   5   3        880.92        787.61        91.98 o
  15   5   3        496.77        654.42        93.90 o
  17   5   3       2910.48       3047.90       162.89 o
  19   5   3       4064.97       4321.30       188.76 o
 -22   6   3       1724.19       1839.67       137.02 o
 -20   6   3       1498.67       1827.21       129.35 o
 -18   6   3        527.73        604.60        89.11 o
 -16   6   3       1412.98       1411.37       107.31 o
 -14   6   3       3845.96       3683.16       146.60 o
 -12   6   3       1344.90       1272.44        85.28 o
 -10   6   3       5360.35       5015.00       150.43 o
  -8   6   3       1879.50       1680.61        84.32 o
  -6   6   3        141.42        197.18        32.58 o
  -4   6   3        917.69        955.22        56.05 o
  -2   6   3       2832.62       2840.65        63.00 o
   0   6   3       9621.95       9834.14       144.68 o
   2   6   3       3336.31       3279.05        67.87 o
   4   6   3       1562.28       1540.47        53.18 o
   6   6   3        260.46        246.25        51.74 o
   8   6   3       2408.59       2113.70       110.19 o
  10   6   3        599.45        557.65        76.65 o
  12   6   3        421.91        403.38        73.78 o
  14   6   3        377.73        377.51        83.36 o
  16   6   3        491.76        269.24        74.74 o
  18   6   3       1037.08       1153.62       125.52 o
 -21   7   3        311.13        415.84        91.03 o
 -19   7   3         79.14        148.51        69.95 o
 -17   7   3       1132.04        928.46       107.31 o
 -15   7   3        701.60        689.87        88.15 o
 -13   7   3       2270.26       2359.95       125.52 o
 -11   7   3       4304.99       3984.03       145.64 o
  -9   7   3       1276.81       1172.79        81.44 o
  -7   7   3        798.59        684.13        68.99 o
  -5   7   3         12.79         11.25        15.65 o
  -3   7   3       3245.19       3166.85        71.87 o
  -1   7   3       4068.26       3778.16        79.19 o
   1   7   3       2829.03       2766.08        67.91 o
   3   7   3       4626.64       3694.66       132.23 o
   5   7   3       1253.43       1231.23        86.23 o
   7   7   3        357.94        208.88        52.70 o
   9   7   3       1505.16       1355.80       101.56 o
  11   7   3       1285.46       1359.63       125.52 o
  13   7   3        453.83        389.97        81.44 o
  15   7   3         34.21         38.33        65.15 o
  17   7   3        360.56        276.91        82.40 o
 -20   8   3          5.80         -9.58        65.15 o
 -18   8   3        623.71        794.31       110.19 o
 -16   8   3        817.31        732.99       103.48 o
 -14   8   3        339.19        349.73        75.69 o
 -12   8   3         58.93        -12.46        38.33 o
 -10   8   3       2849.19       2563.08       126.48 o
  -8   8   3       3903.40       3867.13       140.85 o
  -6   8   3        744.39        638.13        69.95 o
  -4   8   3       1803.32       1807.74        59.74 o
  -2   8   3       4278.16       4087.02        88.05 o
   0   8   3       3716.58       3472.77        81.03 o
   2   8   3        241.24        260.62        50.78 o
   4   8   3          8.33          0.00        39.28 o
   6   8   3       1453.76       1534.01       104.44 o
   8   8   3        962.20        990.74       102.52 o
  10   8   3       1238.06       1160.33       115.94 o
  12   8   3        759.09        674.54       100.61 o
  14   8   3        978.44        863.30       114.98 o
 -19   9   3        149.67         46.95        66.11 o
 -17   9   3        488.28        415.84        90.07 o
 -15   9   3          8.86          5.75        54.62 o
 -13   9   3        195.33        151.39        62.28 o
 -11   9   3        708.43        852.76        99.65 o
  -9   9   3       1112.03       1247.52        95.82 o
  -7   9   3       1467.34       1431.49        95.82 o
  -5   9   3       1186.50       1163.21        87.19 o
  -3   9   3       1556.64       1580.17        60.80 o
  -1   9   3        708.14        623.13        60.84 o
   1   9   3        459.00        373.68        62.28 o
   3   9   3         39.24         44.08        44.08 o
   5   9   3          8.58         -4.79        40.24 o
   7   9   3         42.50         65.15        54.62 o
   9   9   3       2762.56       2787.28       154.26 o
  11   9   3        676.15        944.74       120.73 o
  13   9   3        544.88        673.59       110.19 o
 -16  10   3          0.63          2.87        66.11 o
 -14  10   3         46.95         19.16        57.49 o
 -12  10   3         47.13        119.77        68.03 o
 -10  10   3        295.91        334.40        77.61 o
  -8  10   3       2683.76       2690.51       138.93 o
  -6  10   3        165.83        136.06        51.74 o
  -4  10   3       1656.16       1359.63        91.03 o
  -2  10   3        187.89        159.05        45.99 o
   0  10   3         74.51         70.90        41.20 o
   2  10   3         43.98        118.81        47.91 o
   4  10   3          8.35        -36.41        40.24 o
   6  10   3       1910.68       2162.56       140.85 o
   8  10   3         56.08          0.00        60.36 o
  10  10   3        916.41       1022.36       123.60 o
  12  10   3        211.54        199.30        89.11 o
 -15  11   3         65.21         25.87        74.74 o
 -13  11   3        469.12        332.48        91.03 o
 -11  11   3          0.26          1.92        59.41 o
  -9  11   3        345.97        377.51        81.44 o
  -7  11   3        199.74        164.80        62.28 o
  -5  11   3          0.31         22.04        45.03 o
   1  11   3        554.95        486.74        76.65 o
   3  11   3         49.60         48.87        45.99 o
   5  11   3         76.53         73.78        58.45 o
   7  11   3         74.24         71.86        68.99 o
   9  11   3        202.12        255.83        85.28 o
 -10  12   3        144.58        157.14        73.78 o
  -8  12   3         97.82        237.62        76.65 o
  -6  12   3        951.80        844.14       101.56 o
   4  12   3        405.00        436.92        83.36 o
   6  12   3         49.51        107.31        76.65 o
 -16   0   4       6337.42       6556.68       135.10 o
 -14   0   4       4989.10       5140.52       111.15 o
 -12   0   4      10882.11      12020.10       179.18 o
  -4   0   4      10528.26      12102.51       161.93 o
  -2   0   4         33.17         12.46        15.33 o
   0   0   4       6740.99       7270.51       122.64 o
   2   0   4      33895.94      38794.90       437.88 o
   4   0   4        430.03        457.04        37.37 o
   6   0   4        131.73         95.82        25.87 o
   8   0   4         59.45         87.19        28.74 o
  10   0   4       2151.64       1891.41        82.40 o
  12   0   4        477.78        495.37        56.53 o
 -15   1   4       8092.86       8262.97       105.28 o
 -13   1   4       2461.99       2517.18        51.57 o
 -11   1   4       5948.77       6473.40        82.34 o
  -9   1   4      18875.08      21558.58       273.08 o
  -7   1   4       3598.41       3766.52        70.90 o
  -5   1   4       1900.82       1967.10        51.74 o
  -3   1   4       5243.00       5935.55        98.69 o
  -1   1   4      19725.36      21430.47       259.66 o
   1   1   4      44047.86      49633.14       458.00 o
   3   1   4       7673.62       8218.12       238.58 o
   5   1   4      10747.05      11862.23       170.07 o
   9   1   4       1177.73       1406.58        76.65 o
  11   1   4        763.01        772.56        41.86 o
  13   1   4       3866.47       3372.72       120.73 o
 -20   2   4       2566.08       2473.01       108.27 o
 -18   2   4       4307.66       3940.91       124.56 o
 -16   2   4       2351.42       2199.93        91.98 o
 -14   2   4       1756.18       1674.86        76.65 o
 -12   2   4       1372.17       1364.89        42.64 o
 -10   2   4        473.02        386.14        41.20 o
  -8   2   4      29812.61      33366.41       260.41 o
  -6   2   4      27947.13      31308.50       247.05 o
  -4   2   4      43591.93      47118.43       492.49 o
  -2   2   4        279.95        206.00        25.87 o
   0   2   4       1303.83       1174.01        33.55 o
   2   2   4      19336.46      21753.08       291.28 o
   4   2   4       4209.17       4064.83        69.49 o
   6   2   4       3888.94       3542.95        68.60 o
   8   2   4       3305.98       3380.59        70.21 o
  10   2   4       5426.27       5384.85       152.35 o
  12   2   4       4067.32       3701.37       133.18 o
  14   2   4       1004.88       1071.22        86.23 o
 -21   3   4       2021.48       1806.13       102.52 o
 -19   3   4         61.48         85.28        44.08 o
 -17   3   4       1358.67       1474.61        88.15 o
 -15   3   4        219.37        191.63        41.20 o
 -13   3   4        492.94        541.36        57.49 o
 -11   3   4        245.19        318.74        16.65 o
  -9   3   4       2325.03       2585.64        43.26 o
  -7   3   4      25940.70      29833.39       241.47 o
  -5   3   4       6080.17       6559.01       228.04 o
  -3   3   4       1704.36       2072.50        62.28 o
  -1   3   4       1388.12       1803.26        64.20 o
   1   3   4        394.90        578.73        44.08 o
   3   3   4        142.10         97.49        16.79 o
   5   3   4        981.42        905.44        35.79 o
   7   3   4       1303.64       1309.75        91.03 o
   9   3   4       3457.31       3068.98       118.81 o
  11   3   4         62.51         53.66        35.45 o
  13   3   4        138.04        128.39        44.08 o
  15   3   4         31.56         19.16        46.95 o
  17   3   4        142.61        151.39        62.28 o
 -22   4   4          2.80          8.62        41.20 o
 -20   4   4        364.51        242.41        57.49 o
 -18   4   4       4309.27       3649.63       139.89 o
 -16   4   4        881.70        890.13        84.32 o
 -14   4   4         22.93        -13.41        25.87 o
 -12   4   4        205.20        199.30        40.24 o
 -10   4   4       1057.68        924.62        60.36 o
  -8   4   4       8007.56       8823.09       102.04 o
  -6   4   4       1189.50       1168.51        39.76 o
  -4   4   4      21652.54      24350.47       215.87 o
  -2   4   4         41.69         20.12        13.55 o
   0   4   4        481.44        601.72        47.91 o
   2   4   4        262.97        274.03        39.28 o
   4   4   4       2179.21       2061.96        88.15 o
   6   4   4       1592.31       1537.85        83.36 o
   8   4   4        258.43        204.09        48.87 o
  10   4   4       3219.67       2702.01       121.69 o
  12   4   4       1971.83       1640.37       108.27 o
  14   4   4         12.85          3.83        42.16 o
  16   4   4        138.66        153.31        65.15 o
  18   4   4        202.78        251.04        73.78 o
 -23   5   4         20.47        -20.12        56.53 o
 -21   5   4          1.54        -45.99        45.99 o
 -19   5   4         11.77          5.75        41.20 o
 -17   5   4          1.00         -7.67        36.41 o
 -15   5   4        196.79        215.59        52.70 o
 -13   5   4         16.50          7.67        28.74 o
 -11   5   4        484.11        539.44        59.41 o
  -9   5   4        105.53         87.55        13.15 o
  -7   5   4        232.14        221.54        20.45 o
  -5   5   4          0.27        -10.79        19.16 o
  -3   5   4        296.52        379.55        28.46 o
  -1   5   4       1962.81       2131.51       106.36 o
   1   5   4         33.95         21.65        14.18 o
   3   5   4        940.65        857.55        63.24 o
   5   5   4         45.88         23.95        29.70 o
   7   5   4       1010.13        849.89        81.44 o
   9   5   4        262.60        322.90        61.32 o
  11   5   4          2.60         50.78        46.95 o
  13   5   4        825.36        824.02        96.77 o
  15   5   4         40.26         53.66        58.45 o
  17   5   4          0.54         18.21        61.32 o
 -24   6   4         40.75        -11.50        61.32 o
 -22   6   4        547.66        510.70        93.90 o
 -20   6   4        290.82        242.41        69.95 o
 -18   6   4        220.82        212.71        64.20 o
 -16   6   4        339.69        330.56        62.28 o
 -14   6   4        683.26        552.86        69.95 o
 -12   6   4       1111.23        990.74        78.57 o
 -10   6   4          1.42         -1.92        27.79 o
  -8   6   4       1421.53       1424.70        42.08 o
  -6   6   4       3852.86       4185.40        75.97 o
  -4   6   4          8.82         -1.09        15.14 o
  -2   6   4        293.30        346.86        29.79 o
   0   6   4        513.81        517.20        37.85 o
   2   6   4        135.36        156.50        22.69 o
   4   6   4       1947.55       1954.64        96.77 o
   6   6   4        586.29        530.82        68.99 o
   8   6   4       1839.27       1727.56       106.36 o
  10   6   4         10.25        -16.29        43.12 o
  12   6   4         89.87        194.51        68.03 o
  14   6   4          3.77        -45.03        47.91 o
  16   6   4        112.76        158.10        73.78 o
 -23   7   4          3.41        -28.74        56.53 o
 -21   7   4        618.69        862.34       110.19 o
 -19   7   4          8.68        -48.87        48.87 o
 -17   7   4          8.06        -37.37        44.08 o
 -15   7   4         86.32         37.37        45.03 o
 -13   7   4       2017.48       1722.77       109.23 o
 -11   7   4        262.03        250.08        54.62 o
  -9   7   4        248.53        204.09        47.91 o
  -7   7   4       1886.75       1686.36        88.15 o
  -5   7   4        134.28        133.71        22.56 o
  -3   7   4        888.51        820.22        41.66 o
  -1   7   4          4.92          8.29        21.08 o
   1   7   4       2019.21       1968.71       131.75 o
   3   7   4        221.24        124.56        44.08 o
   5   7   4        951.09       1040.56        84.32 o
   7   7   4       1092.01        934.21        93.90 o
   9   7   4          1.72        -16.29        47.91 o
  11   7   4        406.33        567.23        89.11 o
  13   7   4        213.94        284.57        77.61 o
  15   7   4         17.90         49.82        68.99 o
 -20   8   4        226.10        252.95        85.28 o
 -18   8   4        703.42        736.82       104.44 o
 -16   8   4       1084.10        986.90       108.27 o
 -14   8   4        741.56        634.30        86.23 o
 -12   8   4       1889.18       1649.95       107.31 o
 -10   8   4       2771.61       2648.35       127.44 o
  -8   8   4       2406.95       2152.03       108.27 o
  -6   8   4        595.80        507.82        62.28 o
  -4   8   4       1779.52       1581.91        77.13 o
  -2   8   4       3788.57       3724.68        86.29 o
   0   8   4        972.48        925.25        48.34 o
   2   8   4       2329.06       2286.17       111.15 o
   4   8   4        587.01        568.19        72.82 o
   6   8   4       2702.06       2691.47       136.06 o
   8   8   4        148.79        263.49        69.95 o
  10   8   4        953.06        995.53       113.06 o
  12   8   4       2163.38       2287.13       153.31 o
  14   8   4        458.30        399.55        96.77 o
 -19   9   4        185.31        190.67        73.78 o
 -17   9   4        243.14        232.83        77.61 o
 -15   9   4       1875.52       1848.29       131.27 o
 -13   9   4       1339.31       1261.90       117.85 o
 -11   9   4       1951.75       1971.89       119.77 o
  -9   9   4         37.52        128.39        49.82 o
  -7   9   4       3806.69       3655.38       143.72 o
  -5   9   4        982.65        965.82        88.15 o
  -3   9   4        498.15        519.49        44.37 o
  -1   9   4       1981.58       1815.37        66.42 o
   1   9   4       2142.56       2030.34       108.27 o
   3   9   4       3071.65       2863.94       135.10 o
   5   9   4         85.32         85.28        49.82 o
   7   9   4        337.01        309.49        75.69 o
   9   9   4        436.98        610.35        98.69 o
  11   9   4       1778.79       2050.46       159.05 o
  13   9   4        404.15        572.98       114.02 o
 -18  10   4        485.16        538.49       105.40 o
 -16  10   4        225.64        132.23        71.86 o
 -14  10   4        157.17         66.11        63.24 o
 -12  10   4        494.57        518.36        90.07 o
 -10  10   4         99.96        109.23        59.41 o
  -8  10   4        261.99        317.15        69.95 o
  -6  10   4        565.23        626.64        77.61 o
  -4  10   4        199.58        241.46        56.53 o
  -2  10   4        577.10        520.28        68.99 o
   0  10   4         17.90         45.99        40.24 o
   2  10   4       1721.49       1882.78       122.64 o
   4  10   4        894.46        825.93        96.77 o
   6  10   4        101.53        171.51        71.86 o
   8  10   4         29.50          0.96        64.20 o
  10  10   4        277.89        420.63        94.86 o
 -15  11   4        748.07        715.74       109.23 o
 -13  11   4        794.55        763.65       109.23 o
 -11  11   4        866.12        872.88       114.02 o
  -9  11   4        571.43        417.76        78.57 o
  -7  11   4        621.23        585.44        86.23 o
  -5  11   4        545.43        607.47        84.32 o
   1  11   4       1194.18       1406.58       114.02 o
   3  11   4       2096.31       2392.52       147.56 o
   5  11   4       2396.62       2790.16       166.72 o
   7  11   4        169.51        157.14        82.40 o
 -10  12   4        525.53        740.66       111.15 o
  -8  12   4        742.28        838.39       102.52 o
   2  12   4       1349.68       1387.41       128.39 o
   4  12   4       1246.84       1690.19       154.26 o
 -17   1   5        304.76        296.07        42.16 o
 -15   1   5        547.32        572.50        31.89 o
 -13   1   5       1271.59       1404.90        41.17 o
 -11   1   5         17.50         52.07        14.49 o
  -9   1   5       1107.81       1124.88        50.78 o
  -7   1   5       1682.35       1790.80        53.66 o
  -5   1   5        577.59        675.66        43.60 o
  -3   1   5        160.06        205.96        19.30 o
  -1   1   5        272.52        290.73        42.16 o
   1   1   5       1887.12       2072.61        48.95 o
   3   1   5        955.39        906.11        37.25 o
   5   1   5        116.51        119.70        41.20 o
   7   1   5         40.24         39.06        18.55 o
   9   1   5        671.59        547.11        58.45 o
  11   1   5        342.69        294.15        50.78 o
  13   1   5         91.00         68.99        36.41 o
 -20   2   5        169.70        167.68        45.03 o
 -18   2   5       1449.52       1416.16        82.40 o
 -16   2   5        311.64        417.76        52.70 o
 -14   2   5       3638.89       3730.35       117.37 o
 -12   2   5        249.26        210.41        48.39 o
 -10   2   5       6698.23       6871.92       138.93 o
  -8   2   5      14778.63      16100.97       151.84 o
  -6   2   5        419.08        306.61        28.74 o
  -4   2   5      22761.38      24780.87       298.95 o
  -2   2   5       9060.76       9512.96       109.70 o
   0   2   5       2969.03       3006.13        72.34 o
   2   2   5        207.67        419.73        29.44 o
   4   2   5       3178.49       2943.46        99.65 o
   6   2   5        755.91        868.35        39.14 o
   8   2   5        100.47         55.42        28.27 o
  10   2   5       2332.25       2176.94       106.36 o
  12   2   5        924.35        842.22        83.36 o
  14   2   5       1255.89       1132.54        91.98 o
 -21   3   5       1529.53       1590.54        96.77 o
 -19   3   5        191.57        225.17        49.82 o
 -17   3   5        215.06        134.14        39.28 o
 -15   3   5        161.53        187.80        43.12 o
 -13   3   5        207.07        227.08        40.24 o
 -11   3   5         11.80          8.62        24.91 o
  -9   3   5       2981.84       2802.81        50.69 o
  -7   3   5        614.54        692.71        28.29 o
  -5   3   5       4092.00       4097.09        90.07 o
  -3   3   5       8020.61       8041.83       141.81 o
  -1   3   5       1026.88        879.59        50.78 o
   1   3   5       1450.01       1630.95        45.70 o
   3   3   5          8.20          1.61        15.33 o
   5   3   5       5540.76       5304.14       107.31 o
   7   3   5         74.24         68.59        20.26 o
   9   3   5        748.86        609.39        68.03 o
  11   3   5        410.16        345.90        60.36 o
  13   3   5        670.27        538.49        75.69 o
  15   3   5        626.77        673.59        87.19 o
 -24   4   5        244.39        280.74        66.11 o
 -22   4   5        693.25        756.95        92.94 o
 -20   4   5          9.69        -26.83        39.28 o
 -18   4   5       2792.67       2887.89       125.52 o
 -16   4   5       1371.71       1515.81        90.07 o
 -14   4   5       2359.42       1953.69        96.77 o
 -12   4   5       1578.97       1416.16        76.65 o
 -10   4   5       1587.23       1537.12        37.58 o
  -8   4   5       6512.82       6378.40        86.69 o
  -6   4   5         10.95         66.94        31.62 o
  -4   4   5       7316.07       8055.35       140.85 o
  -2   4   5       3297.66       2934.84        89.11 o
   0   4   5        128.62        153.31        32.58 o
   2   4   5        191.97        215.59        39.28 o
   4   4   5       7904.99       7692.10       180.13 o
   6   4   5       7583.78       7316.50       184.92 o
   8   4   5       1558.77       1535.93        93.90 o
  10   4   5        460.82        431.17        66.11 o
  12   4   5        135.09        166.72        52.70 o
  14   4   5        487.28        570.10        87.19 o
  16   4   5        131.09        190.67        68.03 o
 -25   5   5        916.52        995.53       115.94 o
 -23   5   5       1001.93       1076.97       112.10 o
 -21   5   5        859.20        916.00       103.48 o
 -19   5   5       3116.33       2869.69       140.85 o
 -17   5   5       4991.38       4652.82       164.80 o
 -15   5   5       6376.30       5892.68       172.47 o
 -13   5   5       7046.80       6854.67       179.18 o
 -11   5   5       3447.76       3146.59       115.94 o
  -9   5   5       5422.45       5030.09        76.74 o
  -7   5   5        208.62        127.43        24.91 o
  -5   5   5      15952.94      16412.90       173.73 o
  -3   5   5       8128.75       8223.38       112.81 o
  -1   5   5       5356.47       5439.60       131.27 o
   1   5   5       4519.01       4398.91       129.35 o
   3   5   5       2028.49       1939.31        92.94 o
   5   5   5      13566.54      12696.56       259.66 o
   7   5   5        525.29        412.01        63.24 o
   9   5   5       2770.59       2992.33       139.89 o
  11   5   5        678.91        706.16        91.03 o
  13   5   5        710.39       1053.97       114.02 o
  15   5   5       1044.22       1202.49       121.69 o
 -24   6   5        143.20        213.67        78.57 o
 -22   6   5       1970.76       2064.83       145.64 o
 -20   6   5          9.37         62.28        53.66 o
 -18   6   5        292.50        317.15        68.99 o
 -16   6   5       2590.65       2414.56       122.64 o
 -14   6   5       6525.33       5577.44       172.47 o
 -12   6   5       3388.13       3113.06       122.64 o
 -10   6   5       1394.32       1197.70        77.61 o
  -8   6   5       1129.87       1085.45        52.22 o
  -6   6   5       2702.45       2749.10        64.37 o
  -4   6   5       1686.07       1712.39        96.29 o
  -2   6   5       1280.87       1344.42        48.27 o
   0   6   5       5558.27       5678.25        98.60 o
   2   6   5       6531.54       6334.54       105.21 o
   4   6   5         31.44        -24.91        29.70 o
   6   6   5        427.43        488.66        71.86 o
   8   6   5       4211.36       3938.99       159.05 o
  10   6   5        331.16        412.01        77.61 o
  12   6   5        221.98        202.17        68.03 o
  14   6   5       1200.90       1446.82       137.97 o
  16   6   5       1678.71       1893.32       145.64 o
 -23   7   5        165.04        221.33        77.61 o
 -21   7   5         10.73         32.58        62.28 o
 -19   7   5        150.40        142.77        65.15 o
 -17   7   5        503.45        412.97        79.53 o
 -15   7   5       1192.24       1313.64       105.40 o
 -13   7   5       4804.90       4597.25       164.80 o
 -11   7   5       4344.90       4208.23       147.56 o
  -9   7   5        423.48        502.08        63.24 o
  -7   7   5        210.52        231.43        28.08 o
  -5   7   5       3745.26       3538.62        78.67 o
  -3   7   5        937.30        938.32        46.73 o
  -1   7   5       1114.03       1206.68        50.20 o
   1   7   5       2821.15       2813.46       194.51 o
   3   7   5        978.03        968.70        92.94 o
   5   7   5       4645.48       4326.09       160.97 o
   7   7   5        194.94        241.46        66.11 o
   9   7   5        481.02        427.34        80.49 o
  11   7   5         57.48        -52.70        53.66 o
  13   7   5        618.00        710.00       112.10 o
 -22   8   5       1516.66       1436.28       144.68 o
 -20   8   5        112.34         91.03        66.11 o
 -18   8   5        178.49        343.02        85.28 o
 -16   8   5         58.09         12.46        51.74 o
 -14   8   5       1571.29       1700.73       120.73 o
 -12   8   5       2542.29       2544.87       128.39 o
 -10   8   5         69.84         64.20        44.08 o
  -8   8   5       2126.88       2082.08       106.36 o
  -6   8   5       2567.11       2397.54        69.98 o
  -4   8   5       1873.81       1898.88       160.49 o
  -2   8   5         44.05         59.36        23.37 o
   0   8   5       1012.01       1131.14        54.10 o
   2   8   5       1361.92       1309.80        97.73 o
   4   8   5          8.61        -39.28        41.20 o
   6   8   5       1449.38       1411.37       111.15 o
   8   8   5       2020.75       2092.62       137.02 o
  10   8   5         12.79         35.45        63.24 o
  12   8   5          7.84        -57.49        57.49 o
 -19   9   5        237.63        248.16        85.28 o
 -17   9   5         85.43        216.54        73.78 o
 -15   9   5        236.37        320.03        76.65 o
 -13   9   5         58.94        173.43        61.32 o
 -11   9   5        846.81        856.59        94.86 o
  -9   9   5          4.24        -30.66        40.24 o
  -7   9   5       1282.16       1112.42        86.23 o
  -5   9   5       3648.28       3131.26       124.56 o
  -3   9   5       1318.82       1238.32        64.20 o
  -1   9   5          6.37        -20.12        36.41 o
   1   9   5        287.78        293.20        63.24 o
   3   9   5         26.18         11.50        44.08 o
   5   9   5        579.90        670.71        91.98 o
   7   9   5        823.85       1149.79       122.64 o
   9   9   5        166.53        230.92        75.69 o
  11   9   5         81.91        103.48        77.61 o
 -18  10   5         76.48         23.00        67.07 o
 -16  10   5        110.05        220.38        77.61 o
 -14  10   5        168.97         57.49        58.45 o
 -12  10   5         20.85         36.41        52.70 o
 -10  10   5         15.04        113.06        61.32 o
  -8  10   5       1247.75       1322.26       105.40 o
  -6  10   5        862.18        961.03        94.86 o
  -4  10   5        916.96        816.35        84.32 o
  -2  10   5          7.24         10.54        39.28 o
   0  10   5          1.94         22.04        39.28 o
   2  10   5         29.34          0.96        45.99 o
   4  10   5         35.42         52.70        55.57 o
   6  10   5        724.60        844.14       114.98 o
   8  10   5        561.57        680.29       110.19 o
 -15  11   5        203.97        324.82        91.98 o
 -13  11   5         52.05         36.41        62.28 o
 -11  11   5          3.02        -32.58        53.66 o
  -9  11   5        398.27        395.72        82.40 o
  -7  11   5          1.54        -30.66        41.20 o
  -5  11   5          3.92         18.21        45.99 o
   1  11   5         33.34         23.00        50.78 o
   3  11   5         12.35        -49.82        49.82 o
   5  11   5          6.29         37.37        68.03 o
   7  11   5          7.71          6.71        64.20 o
 -10  12   5        577.39        641.97        99.65 o
  -8  12   5        279.02        264.45        73.78 o
   2  12   5        112.34         87.19        65.15 o
 -18   0   6       2747.44       2746.08        91.98 o
 -16   0   6        563.30        680.29        48.87 o
 -12   0   6      43052.52      48012.39       534.65 o
  -6   0   6         61.34        103.48        23.00 o
  -4   0   6        576.48        519.32        38.33 o
  -2   0   6      12677.06      13332.78       203.13 o
   0   0   6       4842.65       4400.82       108.27 o
   2   0   6      12347.52      13277.21       218.46 o
   4   0   6       7307.97       7496.64       160.97 o
   6   0   6       5802.11       5941.54       148.51 o
   8   0   6       5335.98       4762.05       137.97 o
  10   0   6       1096.94       1031.94        74.74 o
 -19   1   6       5661.87       5311.08       146.60 o
 -17   1   6       1666.50       1811.83        74.26 o
 -15   1   6       3768.38       3947.02        73.25 o
 -13   1   6       6498.59       6559.40        93.31 o
 -11   1   6      13181.43      13867.43       213.67 o
  -9   1   6       4672.63       4932.60        99.65 o
  -7   1   6         28.36         28.74        17.25 o
  -5   1   6      10707.52      11324.50       124.32 o
  -3   1   6       1394.96       1252.33        39.30 o
  -1   1   6       9135.53       9874.81       121.23 o
   1   1   6       8458.94       8362.46       113.36 o
   3   1   6        844.96        813.83        97.25 o
   5   1   6       3648.45       3425.69        83.84 o
   7   1   6        425.76        596.42        42.02 o
   9   1   6       3026.77       2623.71        74.35 o
  11   1   6       1549.11       1418.08        91.03 o
  13   1   6        142.24        157.14        48.87 o
 -22   2   6       1840.62       1818.59       101.56 o
 -20   2   6       2215.69       2409.77       107.31 o
 -18   2   6       3614.24       3490.57       120.73 o
 -16   2   6        668.68        765.57        63.24 o
 -14   2   6          8.20          4.08        35.45 o
 -12   2   6       4001.02       4213.03       114.02 o
 -10   2   6       3238.03       3279.23        59.40 o
  -8   2   6       5463.03       5610.98       107.31 o
  -6   2   6       2701.40       2705.84        74.74 o
  -4   2   6       3486.01       3285.85        61.31 o
  -2   2   6       5938.16       5584.98        84.98 o
   0   2   6       3968.08       3615.04        70.22 o
   2   2   6        995.65       1059.50        41.06 o
   4   2   6        234.46        218.94        37.37 o
   6   2   6        665.87        688.92        66.11 o
   8   2   6       2601.18       2576.09        75.69 o
  10   2   6        787.94        785.69        81.44 o
  12   2   6        706.87        594.06        72.82 o
  14   2   6        231.30        225.17        58.45 o
 -23   3   6        653.72        618.01        77.61 o
 -21   3   6       3191.96       3025.87       130.31 o
 -19   3   6         35.91         39.28        40.24 o
 -17   3   6         30.73         -8.62        29.70 o
 -15   3   6        153.54        222.29        45.99 o
 -13   3   6        726.07        782.82        62.28 o
 -11   3   6        262.82        325.35        22.78 o
  -9   3   6       4671.38       4684.26        86.23 o
  -7   3   6       8025.96       8338.86       140.85 o
  -5   3   6       4203.17       4187.15        98.69 o
  -3   3   6         86.74         18.21        19.16 o
  -1   3   6        542.15        517.44        32.85 o
   1   3   6       5938.16       5696.26        92.35 o
   3   3   6         77.27         59.38        19.64 o
   5   3   6        455.62        519.89        61.32 o
   7   3   6       2324.63       2340.56        69.49 o
   9   3   6       4464.35       4032.89       147.56 o
  11   3   6        463.67        429.26        68.99 o
  13   3   6          9.11         30.66        46.95 o
  15   3   6        786.93        770.36        91.03 o
 -24   4   6        565.91        712.87        92.94 o
 -22   4   6       1213.82       1144.04        94.86 o
 -20   4   6        305.03        319.07        65.15 o
 -18   4   6        997.86        933.25        87.19 o
 -16   4   6         85.64         98.69        39.28 o
 -14   4   6          1.88        -23.95        23.95 o
 -12   4   6        461.45        454.17        54.62 o
 -10   4   6       6039.59       5861.06        84.68 o
  -8   4   6       2887.55       2998.51        60.78 o
  -6   4   6       1138.01       1441.97        70.42 o
  -4   4   6       5435.33       5972.21       131.27 o
  -2   4   6       4332.66       4229.31       114.98 o
   0   4   6       1010.62        970.62        62.28 o
   2   4   6        572.06        490.58        55.57 o
   4   4   6        566.74        600.86        39.09 o
   6   4   6        148.31        109.23        41.20 o
   8   4   6         62.83         83.36        45.03 o
  10   4   6        142.56        110.19        49.82 o
  12   4   6        145.95        169.59        58.45 o
  14   4   6       1336.39       1619.29       119.77 o
  16   4   6        114.90        250.08        74.74 o
 -25   5   6        314.73        384.22        86.23 o
 -23   5   6         55.84         94.86        61.32 o
 -21   5   6       1611.77       1491.85       116.90 o
 -19   5   6        433.93        241.46        57.49 o
 -17   5   6         18.50         28.74        39.28 o
 -15   5   6        153.66        146.60        45.99 o
 -13   5   6        481.87        464.71        60.36 o
 -11   5   6        655.72        617.05        66.11 o
  -9   5   6         41.66         34.37        14.89 o
  -7   5   6         27.96         37.99        16.48 o
  -5   5   6          9.44         -7.67        14.91 o
  -3   5   6       1842.18       1867.13        55.51 o
  -1   5   6       1011.70       1024.27        68.03 o
   1   5   6       2176.05       2124.24        94.86 o
   3   5   6        480.18        394.76        56.53 o
   5   5   6        378.39        382.31        58.45 o
   7   5   6        295.87        284.57        57.49 o
   9   5   6        410.44        410.09        69.95 o
  11   5   6         59.27        102.52        53.66 o
  13   5   6        152.23         93.90        59.41 o
  15   5   6       1022.91       1045.35       118.81 o
 -24   6   6        443.67        659.21       106.36 o
 -22   6   6         11.90         19.16        52.70 o
 -20   6   6       1286.48       1296.39       122.64 o
 -18   6   6         19.14         29.70        44.08 o
 -16   6   6         90.66         85.28        45.99 o
 -14   6   6         24.27          6.71        39.28 o
 -12   6   6         15.78         -0.96        31.62 o
 -10   6   6          3.48        -18.21        30.66 o
  -8   6   6        115.35        124.42        21.39 o
  -6   6   6       6238.56       6175.74       103.00 o
  -4   6   6          0.20         -5.83        21.08 o
  -2   6   6         48.16         24.91        21.08 o
   0   6   6          9.95          2.97        16.78 o
   2   6   6         96.19        101.58        23.57 o
   4   6   6          1.71        -27.79        27.79 o
   6   6   6        132.51        121.69        47.91 o
   8   6   6        122.50        155.22        55.57 o
  10   6   6         13.67         40.24        56.53 o
  12   6   6         60.98         -0.96        62.28 o
  14   6   6        121.55        162.89        80.49 o
 -23   7   6         10.80         23.95        66.11 o
 -21   7   6         68.18         66.11        61.32 o
 -19   7   6        625.84        521.24        86.23 o
 -17   7   6          2.19        -40.24        40.24 o
 -15   7   6          1.94        -33.54        33.54 o
 -13   7   6         10.06        -23.95        34.49 o
 -11   7   6       2284.39       2061.96       108.27 o
  -9   7   6         46.91         32.58        33.54 o
  -7   7   6        451.09        440.16        57.49 o
  -5   7   6        601.75        625.01        43.70 o
  -3   7   6       1857.96       1684.02        59.28 o
  -1   7   6       1746.87       1819.26        63.57 o
   1   7   6          6.95          4.02        23.00 o
   3   7   6       1335.30       1222.61        91.98 o
   5   7   6         47.71         23.95        45.03 o
   7   7   6        378.25        387.10        73.78 o
   9   7   6        113.96        219.42        70.90 o
  11   7   6       1063.61       1119.13       122.64 o
  13   7   6       1421.47       1551.26       153.31 o
 -22   8   6          2.90        -57.49        57.49 o
 -20   8   6        317.35        252.95        76.65 o
 -18   8   6         57.12         56.53        58.45 o
 -16   8   6        314.73        440.75        83.36 o
 -14   8   6       1054.33       1027.15       102.52 o
 -12   8   6        745.84        853.72        94.86 o
 -10   8   6       4100.73       3772.27       145.64 o
  -8   8   6          3.74         34.49        35.45 o
  -6   8   6        378.85        406.31        39.42 o
  -4   8   6        204.26        185.87        31.14 o
  -2   8   6       1993.81       1841.42        65.36 o
   0   8   6        582.87        549.98        74.74 o
   2   8   6        250.20        248.16        58.45 o
   4   8   6        807.48        793.36        97.73 o
   6   8   6          3.00         35.45        51.74 o
   8   8   6        138.28        170.55        68.99 o
  10   8   6         53.30        -19.16        63.24 o
  12   8   6        754.09        870.01       126.48 o
 -21   9   6        791.89        908.33       124.56 o
 -19   9   6         75.28        114.98        76.65 o
 -17   9   6         41.58        -23.95        54.62 o
 -15   9   6       2333.65       2383.90       142.77 o
 -13   9   6        116.20        254.87        67.07 o
 -11   9   6        614.75        595.02        83.36 o
  -9   9   6        292.73        353.56        66.11 o
  -7   9   6        996.24        984.03        94.86 o
  -5   9   6        303.13        213.14        34.92 o
  -3   9   6        331.42        289.86        38.33 o
  -1   9   6       2193.38       1908.65       110.19 o
   1   9   6        883.24        936.12        98.69 o
   3   9   6        656.77        630.47        87.19 o
   5   9   6        120.41         -1.92        49.82 o
   7   9   6        810.86        977.32       117.85 o
   9   9   6        567.61        762.69       110.19 o
 -18  10   6        524.06        618.01       112.10 o
 -16  10   6       1640.49       1907.69       151.39 o
 -14  10   6        294.50        390.93        85.28 o
 -12  10   6         36.66          0.96        48.87 o
 -10  10   6        657.02        755.03        96.77 o
  -8  10   6       1449.93       1392.20       120.73 o
  -6  10   6        851.01        755.03        85.28 o
  -4  10   6        393.72        320.98        60.36 o
  -2  10   6       3472.16       3236.66       138.93 o
   0  10   6        393.35        381.35        74.74 o
   2  10   6        744.83        950.49       103.48 o
   4  10   6        322.17        560.52        92.94 o
   6  10   6        563.46        872.88       113.06 o
   8  10   6       2254.20       2546.79       169.59 o
 -15  11   6       1986.25       2074.41       152.35 o
 -13  11   6        223.68        161.93        75.69 o
 -11  11   6        961.68       1196.74       125.52 o
  -9  11   6       2342.21       2460.55       138.93 o
  -7  11   6        499.47        688.92        90.07 o
  -1  11   6        752.36        658.26        90.07 o
   1  11   6        335.68        384.22        78.57 o
   3  11   6        277.32        252.00        73.78 o
   5  11   6       1420.54       1725.64       139.89 o
 -10  12   6        416.97        410.09        88.15 o
  -8  12   6       1037.43       1002.23       114.98 o
 -19   1   7        997.70        896.84        68.03 o
 -17   1   7        130.96        182.38        24.82 o
 -15   1   7        352.81        359.59        30.01 o
 -13   1   7       1754.98       1766.85        73.78 o
  -9   1   7        158.72        140.85        24.91 o
  -7   1   7       1050.96       1185.14        39.97 o
  -5   1   7        116.93        108.26        18.62 o
  -3   1   7        504.50        464.72        48.87 o
  -1   1   7        472.84        419.02        30.82 o
   1   1   7       7429.17       7487.63       113.73 o
   3   1   7         11.10         17.50        18.14 o
   5   1   7       1595.07       1332.31        66.59 o
   7   1   7        130.31        132.08        27.78 o
   9   1   7        480.83        397.84        40.58 o
  11   1   7        281.04        222.29        48.87 o
 -22   2   7        440.09        587.35        70.90 o
 -20   2   7        119.96        138.93        45.03 o
 -18   2   7        534.41        360.27        52.70 o
 -16   2   7       2485.16       2620.92        62.29 o
 -14   2   7         12.19         10.54        26.83 o
 -12   2   7          3.36         31.62        23.00 o
 -10   2   7         48.92         26.83        16.29 o
  -8   2   7        472.81        541.36        40.24 o
  -6   2   7        273.14        208.88        29.70 o
  -4   2   7       2823.20       3020.63        63.69 o
  -2   2   7       1474.31       1427.67        49.82 o
   0   2   7       3419.29       3440.62        81.92 o
   2   2   7        705.67        638.11        40.29 o
   4   2   7       1009.66        885.11        46.22 o
   6   2   7       2437.57       2316.92        69.42 o
   8   2   7         51.09         18.21        40.24 o
  10   2   7        284.33        299.90        61.32 o
  12   2   7        220.76        214.63        58.45 o
 -23   3   7        277.66        273.08        57.49 o
 -21   3   7       3656.01       3883.42       148.51 o
 -19   3   7       1601.37       1597.25        97.73 o
 -17   3   7       3896.29       3640.05       131.27 o
 -15   3   7        695.65        687.96        68.99 o
 -13   3   7       2411.61       2445.22        96.77 o
 -11   3   7        417.38        421.30        28.18 o
  -9   3   7       2896.88       2729.79        77.61 o
  -7   3   7       8624.40       9207.91       161.93 o
  -5   3   7       9531.34       8987.53       166.72 o
  -3   3   7       9426.99       9253.90       177.26 o
  -1   3   7        401.73        384.85        47.43 o
   1   3   7      12858.90      12281.47       154.00 o
   3   3   7       1400.58       1373.52        82.40 o
   5   3   7        328.52        278.82        50.78 o
   7   3   7       1633.84       1509.10        99.65 o
   9   3   7       1484.47       1385.50       102.52 o
  11   3   7       1800.87       1937.40       117.85 o
  13   3   7        896.55        888.21        99.65 o
 -24   4   7          6.26         33.54        51.74 o
 -22   4   7       2320.16       2390.61       131.27 o
 -20   4   7       1606.45       1509.10       102.52 o
 -18   4   7       2766.17       2771.00       123.60 o
 -16   4   7       1670.21       1371.13        87.19 o
 -14   4   7        180.01        153.31        41.20 o
 -12   4   7       6351.89       6159.71        91.26 o
 -10   4   7       3425.06       3403.38        67.79 o
  -8   4   7      15142.75      15448.40       227.08 o
  -6   4   7       7748.73       7571.37       150.43 o
  -4   4   7       4993.89       4728.51       121.69 o
  -2   4   7         21.35         26.83        24.91 o
   0   4   7         43.97         68.99        31.62 o
   2   4   7       6103.43       5669.43       160.97 o
   4   4   7       4040.45       3612.10        83.80 o
   6   4   7       4119.08       3549.98       140.85 o
   8   4   7       2396.85       2234.43       121.69 o
  10   4   7       1666.52       1507.18       115.94 o
  12   4   7        247.36        247.21        66.11 o
  14   4   7        353.41        390.93        83.36 o
 -25   5   7        951.78       1006.07       115.94 o
 -23   5   7         70.00         85.28        61.32 o
 -21   5   7        443.09        414.88        79.53 o
 -19   5   7       1356.72       1387.41       102.52 o
 -17   5   7       2270.45       2044.71       112.10 o
 -15   5   7        841.30        832.64        84.32 o
 -13   5   7         41.12         57.49        35.45 o
 -11   5   7        642.81        647.79        69.47 o
  -9   5   7       6986.22       6780.83       104.29 o
  -7   5   7       1346.36       1296.45        47.47 o
  -5   5   7        456.02        515.17        36.24 o
  -3   5   7         19.40         32.58        26.83 o
  -1   5   7        134.98        104.44        34.49 o
   1   5   7       1629.00       1562.76        88.15 o
   3   5   7        279.38        181.09        48.87 o
   5   5   7       4199.88       3584.47       143.72 o
   7   5   7        484.45        609.39        85.28 o
   9   5   7        124.26        131.27        64.20 o
  11   5   7         43.22         19.16        51.74 o
  13   5   7          8.70        -31.62        47.91 o
 -24   6   7         31.17         67.07        61.32 o
 -22   6   7       1501.53       1636.54       142.77 o
 -20   6   7         95.90        185.88        69.95 o
 -18   6   7       1114.46       1144.04       108.27 o
 -16   6   7       2656.61       2514.21       125.52 o
 -14   6   7       2045.03       1896.20       109.23 o
 -12   6   7       4665.31       4418.07       148.51 o
 -10   6   7         52.23         82.35        20.20 o
  -8   6   7       8136.55       7745.39       119.48 o
  -6   6   7       1923.05       1963.38        61.94 o
  -4   6   7        237.14        212.55        29.33 o
  -2   6   7        872.26        756.38        44.28 o
   0   6   7       2780.24       2444.26       109.23 o
   2   6   7       9253.65       8585.10       214.63 o
   4   6   7       1391.61       1378.79        97.73 o
   6   6   7        926.27        946.66       102.52 o
   8   6   7        793.12        874.80       107.31 o
  10   6   7       1348.97       1542.64       125.52 o
  12   6   7        556.09        671.67       109.23 o
 -23   7   7        185.58        209.84        81.44 o
 -21   7   7         43.58        116.90        64.20 o
 -19   7   7        751.73        779.94       106.36 o
 -17   7   7       2330.49       2220.05       135.10 o
 -15   7   7       2676.73       2609.07       131.27 o
 -13   7   7       1276.97       1246.56        92.94 o
 -11   7   7       3187.43       2889.81       124.56 o
  -9   7   7       9026.65       8897.46       214.63 o
  -7   7   7        417.22        465.93        39.60 o
  -5   7   7        133.88        138.72        28.11 o
  -3   7   7       1432.23       1433.55        63.24 o
  -1   7   7       3405.23       3156.01        84.17 o
   1   7   7       2143.43       1902.90       111.15 o
   3   7   7        799.03        724.37        85.28 o
   5   7   7       5726.97       5965.50       204.09 o
   7   7   7        100.20        156.18        61.32 o
   9   7   7         62.07         59.41        58.45 o
  11   7   7       1744.67       1797.51       142.77 o
 -22   8   7        251.89        348.77        89.11 o
 -20   8   7        633.69        727.24       104.44 o
 -18   8   7        741.90        703.29        98.69 o
 -16   8   7        449.04        522.20        90.07 o
 -14   8   7        723.27        694.67        91.03 o
 -12   8   7       1439.58       1422.87       102.52 o
 -10   8   7         67.20         79.53        45.99 o
  -8   8   7       1085.99       1118.17        85.28 o
  -6   8   7       1317.53       1339.38        58.76 o
  -4   8   7        568.11        676.32        51.44 o
  -2   8   7       1050.32       1014.74        55.19 o
   0   8   7        722.26        618.01        78.57 o
   2   8   7        818.99        647.72        82.40 o
   4   8   7       1377.08       1442.99       114.02 o
   6   8   7         83.79        -17.25        54.62 o
   8   8   7         10.68         61.32        64.20 o
  10   8   7        801.31       1063.56       137.97 o
 -21   9   7         34.79         45.03        68.99 o
 -19   9   7       1405.99       1555.09       148.51 o
 -17   9   7       1495.27       1534.97       126.48 o
 -15   9   7          2.13         33.54        53.66 o
 -13   9   7        154.32         92.94        58.45 o
 -11   9   7        104.53         78.57        52.70 o
  -9   9   7        839.79        869.05        92.94 o
  -7   9   7        315.70        286.49        61.32 o
  -5   9   7        627.48        613.12        50.88 o
  -3   9   7       2432.70       2463.91        82.27 o
  -1   9   7        877.11        737.78        86.23 o
   1   9   7        191.08        190.67        60.36 o
   3   9   7          3.00        -18.21        46.95 o
   5   9   7        470.89        493.45        91.03 o
   7   9   7         26.41        -55.57        55.57 o
   9   9   7         48.80        -28.74        67.07 o
 -18  10   7        212.30        170.55        77.61 o
 -16  10   7         34.98        134.14        70.90 o
 -14  10   7        135.92        131.27        63.24 o
 -12  10   7        308.69        439.80        83.36 o
 -10  10   7         33.34        -38.33        45.99 o
  -8  10   7         91.02         98.69        50.78 o
  -6  10   7        779.30        645.80        81.44 o
  -2  10   7         41.58        -29.70        43.12 o
   0  10   7          7.50          4.79        48.87 o
   2  10   7        138.68         11.50        61.32 o
   4  10   7        278.61        229.00        80.49 o
   6  10   7        358.40        385.18        91.98 o
 -15  11   7          9.78         10.54        61.32 o
 -13  11   7         20.61        110.19        73.78 o
 -11  11   7         84.33        148.51        68.03 o
  -9  11   7        376.34        294.15        76.65 o
  -7  11   7        166.31         90.07        51.74 o
  -1  11   7         36.77         29.70        53.66 o
   1  11   7        223.59        217.50        72.82 o
   3  11   7          5.07        -58.45        58.45 o
 -10  12   7          3.42          2.87        64.20 o
 -20   0   8         11.33          1.92        28.74 o
 -16   0   8       5460.59       5579.36       136.06 o
  -8   0   8      18475.69      19550.28       279.78 o
  -6   0   8       2052.31       2056.21        78.57 o
  -4   0   8       3774.17       3830.72       109.23 o
  -2   0   8       5097.49       4842.54       126.48 o
   0   0   8       8775.24       8313.95       177.26 o
   2   0   8       5598.17       5546.78       147.56 o
   4   0   8      13305.44      13150.73       250.08 o
   6   0   8       7023.08       6350.68       172.47 o
   8   0   8       2697.35       2340.78       111.15 o
  10   0   8       1302.87       1326.09        91.03 o
 -21   1   8        320.63        354.52        54.62 o
 -19   1   8        286.30        287.45        46.95 o
 -17   1   8        207.51        169.33        53.18 o
 -15   1   8       7012.28       7473.64       165.76 o
 -11   1   8       1403.54       1347.17        59.41 o
  -9   1   8       4372.04       4509.10       111.15 o
  -7   1   8        401.72        613.92        79.53 o
  -5   1   8       1727.91       1874.02        68.99 o
  -3   1   8       2806.34       2715.94        65.71 o
  -1   1   8       1517.67       1477.89        55.57 o
   1   1   8       1014.42       1108.18        48.09 o
   3   1   8       2099.68       2110.76        67.06 o
   5   1   8       7297.89       6404.47       143.24 o
   7   1   8         19.99         20.72        23.60 o
   9   1   8        238.13        137.97        46.95 o
  11   1   8        182.23        143.72        50.78 o
 -22   2   8       1619.69       1583.84        98.69 o
 -20   2   8         44.10         67.07        36.41 o
 -18   2   8       1221.27       1328.97        84.32 o
 -16   2   8       5041.17       5044.29        89.78 o
 -14   2   8        606.46        491.54        53.66 o
 -12   2   8        230.77        230.92        31.62 o
 -10   2   8         84.15        132.23        25.87 o
  -8   2   8       5101.58       5246.88       120.73 o
  -6   2   8       2976.28       2755.33       143.72 o
  -4   2   8       1562.12       1460.95        60.36 o
  -2   2   8       2495.78       2501.49        64.68 o
   0   2   8       1866.35       1802.80        58.90 o
   2   2   8        287.08        229.38        31.62 o
   4   2   8        646.28        637.55        46.79 o
   6   2   8        958.15        917.63        54.32 o
   8   2   8       1193.40       1144.04        90.07 o
  10   2   8         12.46         39.28        43.12 o
  12   2   8        118.86         89.11        56.53 o
 -23   3   8       1447.69       1554.13       107.31 o
 -21   3   8       1918.58       1809.96       105.40 o
 -19   3   8       1962.25       2129.03       112.10 o
 -17   3   8       1760.69       1771.64        98.69 o
 -15   3   8        137.95        132.23        37.37 o
 -13   3   8       2248.83       2014.02        82.88 o
 -11   3   8        251.76        286.73        26.69 o
  -9   3   8       2677.73       2458.64        80.49 o
  -7   3   8       8968.74       8846.68       167.68 o
  -5   3   8      16700.69      16108.57       253.91 o
  -3   3   8       6804.14       6288.37       103.96 o
  -1   3   8        251.75        262.54        30.40 o
   1   3   8       1524.81       1468.99        55.52 o
   3   3   8          8.89         21.86        27.79 o
   5   3   8       1609.18       1584.80        97.73 o
   7   3   8       1683.78       1709.36       107.31 o
   9   3   8       1714.76       1697.86       116.90 o
  11   3   8        877.42        805.81        93.90 o
  13   3   8         18.44          6.71        49.82 o
 -24   4   8        619.76        802.94        96.77 o
 -22   4   8        245.59        270.20        65.15 o
 -20   4   8        314.61        303.74        63.24 o
 -18   4   8       1230.25       1137.33        87.19 o
 -16   4   8       1516.74       1452.57        89.11 o
 -14   4   8       1103.68        975.41        75.69 o
 -12   4   8         43.34         63.68        18.57 o
 -10   4   8          2.22          2.46        13.78 o
  -8   4   8          1.97         11.50        21.08 o
  -6   4   8       2690.01       2488.34        90.07 o
  -4   4   8       3545.58       3461.83       113.06 o
  -2   4   8       1587.31       1504.31        80.49 o
   0   4   8         12.63         -9.58        26.83 o
   2   4   8        462.80        424.32        56.53 o
   4   4   8        275.55        185.88        48.87 o
   6   4   8        126.55        149.47        53.66 o
   8   4   8        277.47        223.25        63.24 o
  10   4   8         64.58        121.69        61.32 o
  12   4   8        202.74        270.20        75.69 o
 -25   5   8          2.54          1.92        51.74 o
 -23   5   8         48.90         10.54        50.78 o
 -21   5   8        372.90        502.08        83.36 o
 -19   5   8        359.38        328.65        64.20 o
 -17   5   8        295.85        233.79        55.57 o
 -15   5   8        235.55        254.87        55.57 o
 -13   5   8       5171.02       5020.75       154.26 o
 -11   5   8        287.90        270.90        27.99 o
  -9   5   8       2309.04       2410.43        65.12 o
  -7   5   8        155.61        151.51        26.19 o
  -5   5   8       2852.34       2739.38        99.65 o
  -3   5   8       2931.26       2765.25       108.27 o
  -1   5   8        501.25        505.91        60.36 o
   1   5   8       3984.63       3421.59       133.18 o
   3   5   8        317.65        302.78        58.45 o
   5   5   8         61.50         81.44        45.99 o
   7   5   8        288.12        354.52        74.74 o
   9   5   8          0.90          3.83        47.91 o
  11   5   8        682.52        959.12       114.98 o
 -26   6   8        460.83        440.75        93.90 o
 -24   6   8         18.54         34.49        61.32 o
 -22   6   8        216.61        149.47        66.11 o
 -20   6   8       1412.78       1534.01       115.94 o
 -18   6   8        148.62        196.42        61.32 o
 -16   6   8          0.19         23.00        45.03 o
 -14   6   8        433.36        393.80        65.15 o
 -12   6   8       2131.92       2170.23       107.31 o
 -10   6   8          0.17         -4.12        17.72 o
  -8   6   8        146.77        133.71        26.83 o
  -6   6   8       1300.62       1091.90        51.48 o
  -4   6   8        307.90        367.48        38.28 o
  -2   6   8        490.19        519.32        64.20 o
   0   6   8         48.76          8.62        33.54 o
   2   6   8        162.08         56.53        43.12 o
   4   6   8        126.25        160.97        54.62 o
   6   6   8         49.07         64.20        50.78 o
   8   6   8        259.58        443.63        87.19 o
  10   6   8        109.36         75.69        62.28 o
 -25   7   8         28.57         -6.71        70.90 o
 -23   7   8        750.01        660.17       105.40 o
 -21   7   8        520.22        478.12        90.07 o
 -19   7   8       2075.60       2397.31       149.47 o
 -17   7   8        494.88        451.29        78.57 o
 -15   7   8       1076.12        909.29        97.73 o
 -13   7   8        216.18        316.19        61.32 o
 -11   7   8         19.87         15.33        36.41 o
  -9   7   8        809.76        710.53        45.78 o
  -7   7   8        832.51        705.90        61.32 o
  -5   7   8       2949.21       2872.81        81.64 o
  -3   7   8       3035.15       2645.87       155.22 o
  -1   7   8       2606.67       2385.02        80.96 o
   1   7   8        186.21        193.55        58.45 o
   3   7   8        134.23         69.95        49.82 o
   5   7   8         62.04        130.31        62.28 o
   7   7   8        159.40         87.19        62.28 o
   9   7   8        183.03        182.05        71.86 o
 -22   8   8          8.82         45.03        62.28 o
 -20   8   8        132.88        144.68        68.03 o
 -18   8   8         41.01         32.58        57.49 o
 -16   8   8          3.46        -27.79        50.78 o
 -14   8   8        119.33        183.97        60.36 o
 -12   8   8         17.27         25.87        42.16 o
 -10   8   8       1128.08       1007.98        94.86 o
  -8   8   8        558.08        480.47        47.41 o
  -6   8   8        728.77        705.57        60.84 o
  -4   8   8        233.43        270.05        36.81 o
  -2   8   8        416.46        489.59        47.33 o
   0   8   8         47.03         45.03        47.91 o
   2   8   8        157.71        217.50        61.32 o
   4   8   8        622.29        723.41        99.65 o
   6   8   8        293.11        345.90        83.36 o
   8   8   8        104.50        157.14        72.82 o
 -21   9   8          3.92         89.11        76.65 o
 -19   9   8        455.07        428.30        90.07 o
 -17   9   8         23.27         68.03        68.03 o
 -15   9   8        665.37        722.45       100.61 o
 -13   9   8       1120.99       1058.77       110.19 o
 -11   9   8        351.98        431.17        75.69 o
  -9   9   8        214.59        223.25        65.15 o
  -7   9   8         85.75         60.36        42.16 o
  -5   9   8       1305.35       1112.69        60.97 o
  -3   9   8         23.94         40.24        45.03 o
  -1   9   8        361.77        357.39        69.95 o
   1   9   8       1659.90       1577.13       117.85 o
   3   9   8        473.84        462.79        89.11 o
   5   9   8         14.56         13.41        58.45 o
   7   9   8        304.53        278.82        90.07 o
 -18  10   8       1691.56       2198.98       164.80 o
 -16  10   8       1453.00       1752.47       146.60 o
 -14  10   8        982.43       1186.20       128.39 o
 -12  10   8       2083.29       1990.10       133.18 o
 -10  10   8       1893.89       1851.16       129.35 o
  -8  10   8        369.87        533.69        84.32 o
  -6  10   8       1408.24       1150.75       107.31 o
  -4  10   8        897.25        683.17        79.53 o
  -2  10   8        997.83        973.49        99.65 o
   0  10   8       1055.93       1001.28       110.19 o
   2  10   8       1426.19       1316.51       127.44 o
   4  10   8       1646.37       1690.19       141.81 o
 -15  11   8        771.06        922.71       125.52 o
 -13  11   8        789.79        964.87       118.81 o
 -11  11   8       1816.87       2014.05       137.97 o
  -9  11   8        466.90        513.57        88.15 o
  -1  11   8          5.90        -40.24        49.82 o
   1  11   8        174.30        161.93        67.07 o
 -21   1   9         98.31         91.98        38.33 o
 -19   1   9        188.78        207.57        54.62 o
 -17   1   9        113.58        140.85        37.37 o
 -15   1   9         13.39         19.16        27.79 o
 -11   1   9        387.76        424.46        44.08 o
  -9   1   9       1332.91       1337.71        48.09 o
  -7   1   9       1265.91       1215.38        46.75 o
  -5   1   9         50.03         41.10        19.30 o
  -3   1   9        667.70        682.43        44.34 o
  -1   1   9        660.03        592.50        43.35 o
   1   1   9        842.67        810.76        50.69 o
   3   1   9        371.89        411.32        41.63 o
   5   1   9          5.76        -17.88        23.87 o
   7   1   9        302.12        216.26        35.67 o
   9   1   9          2.86          0.96        43.12 o
 -22   2   9          5.13        -24.91        35.45 o
 -20   2   9        496.26        448.42        62.28 o
 -18   2   9        422.11        397.64        58.45 o
 -16   2   9       1424.92       1240.82        76.65 o
 -14   2   9       1482.23       1550.30        79.53 o
 -12   2   9        325.35        363.14        42.16 o
 -10   2   9        435.12        493.45        48.87 o
  -8   2   9        228.85        286.49        42.16 o
  -6   2   9         69.63         68.06        20.71 o
  -4   2   9         10.78         14.90        17.27 o
  -2   2   9       7492.92       7240.08       120.22 o
   0   2   9       1104.15       1031.20        50.76 o
   2   2   9          2.71        -14.30        18.65 o
   4   2   9        320.54        284.26        49.35 o
   6   2   9        193.79        243.36        64.68 o
   8   2   9          9.90        -25.87        45.99 o
  10   2   9         47.60         45.03        51.74 o
  12   2   9       1204.94       1357.71       119.77 o
 -25   3   9        596.89        676.46        88.15 o
 -23   3   9       1149.41       1187.16        94.86 o
 -21   3   9       2532.93       2263.17       120.73 o
 -19   3   9       3730.27       3730.11       139.89 o
 -17   3   9       1624.68       1669.11        93.90 o
 -15   3   9        622.49        602.68        66.11 o
 -13   3   9       3980.57       3775.60       143.72 o
 -11   3   9       1759.21       1650.91        69.95 o
  -9   3   9        942.85        916.00        57.49 o
  -7   3   9       3742.73       3445.54       106.36 o
  -5   3   9       3214.99       2877.35       101.56 o
  -3   3   9       5595.01       5200.59        99.85 o
  -1   3   9       1272.66       1217.40        53.83 o
   1   3   9       3533.50       3249.03       112.58 o
   3   3   9        618.12        541.97        46.47 o
   5   3   9        595.11        655.03        50.84 o
   7   3   9       1184.68       1212.07       112.10 o
   9   3   9         75.98         76.65        58.45 o
  11   3   9       1630.02       1657.61       121.69 o
 -26   4   9        924.53       1178.54       118.81 o
 -24   4   9        592.79        579.69        88.15 o
 -22   4   9       1015.13       1111.46       110.19 o
 -20   4   9       3297.31       3092.94       142.77 o
 -18   4   9        968.24        995.53        93.90 o
 -16   4   9        997.64       1107.63        85.28 o
 -14   4   9         13.10         32.10        31.14 o
 -12   4   9       7768.25       7069.31       243.85 o
 -10   4   9       4820.04       4621.20       118.81 o
  -8   4   9       1633.37       1679.65        77.61 o
  -6   4   9       3928.04       3668.79       115.94 o
  -4   4   9       2553.25       2250.72        98.69 o
  -2   4   9       2859.47       2535.29       109.23 o
   0   4   9         10.71         12.46        35.45 o
   2   4   9        335.36        274.60        35.67 o
   4   4   9       1827.71       1752.47       109.23 o
   6   4   9       2008.85       2238.26       132.23 o
   8   4   9        718.39        696.58        94.86 o
  10   4   9       1191.18       1231.23       127.44 o
  12   4   9        918.37       1000.32       118.81 o
 -27   5   9         39.81         89.11        63.24 o
 -25   5   9        518.93        703.29       104.44 o
 -23   5   9         43.24         26.83        52.70 o
 -21   5   9        334.21        354.52        72.82 o
 -19   5   9        191.06        137.02        55.57 o
 -17   5   9        902.49        854.68        87.19 o
 -15   5   9       1385.00       1253.27        88.15 o
 -13   5   9        826.66        731.11        82.40 o
 -11   5   9       2908.09       2629.32       208.40 o
  -9   5   9       1259.70       1245.81        52.90 o
  -7   5   9        665.66        524.11        56.53 o
  -5   5   9         42.81         44.08        29.70 o
  -3   5   9       1479.56       1204.41        78.57 o
  -1   5   9       1753.49       1712.23       100.61 o
   1   5   9       1165.53       1122.00        99.65 o
   3   5   9        408.65        219.42        58.45 o
   5   5   9        330.73        346.85        70.90 o
   7   5   9       2448.95       2814.11       155.22 o
   9   5   9        575.15        814.44       108.27 o
  11   5   9        415.58        539.44        96.77 o
 -26   6   9        880.91       1186.20       137.02 o
 -24   6   9         19.88         19.16        67.07 o
 -22   6   9       1067.98       1163.21       124.56 o
 -20   6   9       1125.12       1147.87       113.06 o
 -18   6   9        669.65        664.96        86.23 o
 -16   6   9       2752.36       2281.38       122.64 o
 -14   6   9       3676.44       3375.59       140.85 o
 -12   6   9       7799.09       6918.87       190.67 o
 -10   6   9       2301.12       2194.66        68.83 o
  -8   6   9        871.12        858.05        50.88 o
  -6   6   9        162.32        210.91        51.26 o
  -4   6   9       1120.23        994.57        75.69 o
  -2   6   9       2609.15       2284.25       114.98 o
   0   6   9       3913.89       3787.60       147.56 o
   2   6   9       2539.55       2413.60       127.44 o
   4   6   9        339.31        403.38        74.74 o
   6   6   9        458.93        458.00        87.19 o
   8   6   9        809.65        865.22       115.94 o
  10   6   9       1243.85       1391.25       140.85 o
 -25   7   9        859.25       1182.37       137.02 o
 -23   7   9       1355.90       1467.90       140.85 o
 -21   7   9        933.46        856.59       113.06 o
 -19   7   9          6.52         54.62        59.41 o
 -17   7   9        333.21        271.16        68.03 o
 -15   7   9       1695.11       1543.59       107.31 o
 -13   7   9       1693.09       1602.04       105.40 o
 -11   7   9       1961.63       1894.28       108.27 o
  -9   7   9       4328.55       4165.38        97.13 o
  -7   7   9        829.68        792.05        54.87 o
  -5   7   9          7.90          5.48        23.68 o
  -3   7   9       1824.60       1733.72        69.70 o
  -1   7   9       1621.83       1470.25        66.02 o
   1   7   9       1640.01       1747.68       114.02 o
   3   7   9        103.58        103.48        56.53 o
   5   7   9        161.05        191.63        67.07 o
   7   7   9       1734.42       1957.52       142.77 o
   9   7   9       1049.36       1053.02       124.56 o
 -22   8   9       1879.42       2187.48       162.89 o
 -20   8   9       2220.12       2519.96       163.85 o
 -18   8   9         53.06        -32.58        56.53 o
 -16   8   9          4.78         16.29        51.74 o
 -14   8   9        175.57        158.10        57.49 o
 -12   8   9       1805.59       1778.34       118.81 o
 -10   8   9        472.70        631.43        84.32 o
  -8   8   9        132.04        192.26        35.68 o
  -6   8   9       1246.86       1231.25        75.22 o
  -4   8   9       1493.61       1542.84        70.42 o
  -2   8   9        325.79        288.41        61.32 o
   0   8   9        340.67        332.48        68.03 o
   2   8   9        530.49        631.43        92.94 o
   4   8   9        718.86        727.24       105.40 o
   6   8   9          3.85        -32.58        51.74 o
 -21   9   9       1435.62       1455.44       145.64 o
 -19   9   9        826.30        984.03       125.52 o
 -17   9   9        191.87        137.97        70.90 o
 -15   9   9          8.11         91.98        63.24 o
 -13   9   9        685.69        866.18       107.31 o
 -11   9   9        439.88        417.76        77.61 o
  -9   9   9       1096.29        956.24        97.73 o
  -7   9   9        290.36        316.19        65.15 o
  -5   9   9        535.91        495.68        50.47 o
  -3   9   9       1099.48       1098.05       102.52 o
  -1   9   9         19.78         51.74        52.70 o
   1   9   9       1558.49       1586.71       128.39 o
   3   9   9         98.83         66.11        61.32 o
   5   9   9         25.20        115.94        75.69 o
 -18  10   9         35.60        -22.04        57.49 o
 -16  10   9          5.78         95.82        68.03 o
 -14  10   9        524.28        588.31        99.65 o
 -12  10   9          8.24         -9.58        57.49 o
 -10  10   9        217.69        255.83        72.82 o
  -8  10   9          0.80        -48.87        48.87 o
  -6  10   9         51.38         77.61        52.70 o
  -4  10   9        167.80        104.44        54.62 o
  -2  10   9        113.35         93.90        57.49 o
   0  10   9          2.18        -19.16        50.78 o
   2  10   9        461.66        555.73       101.56 o
 -15  11   9          5.57        -12.46        67.07 o
 -13  11   9        430.84        542.32       102.52 o
 -11  11   9        177.92        190.67        74.74 o
  -9  11   9        328.84        416.80        87.19 o
  -1  11   9         36.56        -22.04        54.62 o
 -20   0  10        632.82        661.13        67.07 o
 -18   0  10        930.76        935.16        66.11 o
 -10   0  10       1871.23       1808.05        84.32 o
  -8   0  10       4798.41       4760.13       133.18 o
  -6   0  10       3305.02       3207.92       111.15 o
  -4   0  10       5185.69       4881.82       140.85 o
  -2   0  10       3107.17       2752.79       112.10 o
   0   0  10       2372.15       2138.61       101.56 o
   2   0  10       4211.90       3887.25       137.97 o
   4   0  10        168.36        142.77        45.99 o
   6   0  10         34.67          4.79        40.24 o
   8   0  10        545.32        458.96        69.95 o
 -21   1  10        153.27        148.51        45.03 o
 -19   1  10       1085.78       1074.10        80.49 o
 -17   1  10       7809.00       7144.03       174.38 o
 -11   1  10       4046.78       4036.72       116.90 o
  -9   1  10       5783.51       5712.70       103.98 o
  -7   1  10        824.87        836.32        76.17 o
  -5   1  10        619.70        586.15        42.34 o
  -3   1  10       5527.85       5104.31       102.96 o
  -1   1  10         11.03         -5.78        32.10 o
   1   1  10       3953.16       3615.96        93.11 o
   3   1  10       2522.56       2451.50        88.15 o
   5   1  10       1523.17       1342.46        66.73 o
   7   1  10        403.60        471.25        53.18 o
   9   1  10        776.40        766.53        89.11 o
 -24   2  10         22.19         -6.71        40.24 o
 -22   2  10       1222.09       1133.50        91.98 o
 -20   2  10       1547.48       1694.98       101.56 o
 -18   2  10       2939.44       2716.38       114.02 o
 -16   2  10       3970.20       4002.23       133.18 o
 -12   2  10       1006.88       1251.36        68.03 o
 -10   2  10       1434.18       1332.80        71.86 o
  -8   2  10       5474.88       5558.28       143.72 o
  -6   2  10       2265.74       2180.08        65.71 o
  -4   2  10       1964.00       1790.54        83.84 o
  -2   2  10        162.49        203.83        32.33 o
   0   2  10       4910.78       4530.03       160.49 o
   2   2  10       2417.48       2225.72        75.84 o
   4   2  10        920.83        985.17        62.85 o
   6   2  10        654.64        681.04       107.31 o
   8   2  10        476.86        417.76        77.61 o
  10   2  10       1268.55       1527.31       123.60 o
 -25   3  10        649.76        592.14        85.28 o
 -23   3  10        999.83       1066.43        99.65 o
 -21   3  10       1359.76       1295.43       101.56 o
 -19   3  10       3374.19       3157.13       131.27 o
 -17   3  10       2112.91       1894.28        99.65 o
 -15   3  10        515.14        517.41        65.15 o
 -13   3  10        327.62        277.87        38.33 o
 -11   3  10          7.31         46.95        23.95 o
  -9   3  10       6963.66       6777.06       158.10 o
  -7   3  10       3394.66       3404.34       114.02 o
  -5   3  10        808.37        829.77        64.20 o
  -3   3  10       2161.26       1966.92        68.71 o
  -1   3  10         21.91          6.42        22.69 o
   1   3  10       1149.47       1026.10        60.31 o
   3   3  10          3.52        -27.31        27.31 o
   5   3  10       1159.31        997.44       102.52 o
   7   3  10         71.50         45.03        57.49 o
   9   3  10          6.95         62.28        59.41 o
  11   3  10        236.48        329.61        77.61 o
 -26   4  10        154.80        286.49        75.69 o
 -24   4  10         33.49         -7.67        51.74 o
 -22   4  10        400.52        311.40        67.07 o
 -20   4  10        360.87        331.52        65.15 o
 -18   4  10         73.69          5.75        36.41 o
 -16   4  10       1523.54       1364.42        90.07 o
 -14   4  10         56.59         50.81        20.48 o
 -12   4  10         42.57         36.47        21.18 o
 -10   4  10         10.91          7.67        25.87 o
  -8   4  10       1828.89       1601.08        80.49 o
  -6   4  10        649.12        596.93        62.28 o
  -4   4  10        138.53        113.06        37.37 o
  -2   4  10       1214.78       1187.16        83.36 o
   0   4  10       1309.16       1171.06        59.05 o
   2   4  10        157.52        195.25        63.24 o
   4   4  10        345.84        367.93        73.78 o
   6   4  10         81.43        126.48        57.49 o
   8   4  10         24.12         -7.67        50.78 o
  10   4  10         29.21        -47.91        58.45 o
 -27   5  10        111.03         92.94        73.78 o
 -25   5  10          7.99         41.20        61.32 o
 -23   5  10        132.93        161.93        64.20 o
 -21   5  10         65.90         97.73        57.49 o
 -19   5  10        121.71        125.52        51.74 o
 -17   5  10          4.89         29.70        40.24 o
 -15   5  10        283.57        285.53        57.49 o
 -13   5  10       1882.72       1862.33        77.13 o
 -11   5  10        248.20        226.39        30.80 o
  -9   5  10        151.04        131.27        35.45 o
  -7   5  10          8.46        -22.04        28.74 o
  -5   5  10        307.86        301.82        50.78 o
  -3   5  10        205.58        217.50        48.87 o
  -1   5  10        249.28        289.36        56.53 o
   1   5  10       1002.98        959.12        95.82 o
   3   5  10         71.64        106.36        56.53 o
   5   5  10         28.75         -7.67        46.95 o
   7   5  10        599.05        612.26       100.61 o
   9   5  10        345.91        274.99        82.40 o
 -26   6  10         26.71        -63.24        63.24 o
 -24   6  10         22.70         -1.92        66.11 o
 -22   6  10         88.32         39.28        66.11 o
 -20   6  10         84.84        129.35        60.36 o
 -18   6  10        464.32        372.72        72.82 o
 -16   6  10        169.57        173.43        53.66 o
 -14   6  10         36.62        104.44        45.03 o
 -12   6  10         35.89         19.65        21.09 o
 -10   6  10        119.71         72.09        33.54 o
  -8   6  10        201.23        206.35        64.20 o
  -6   6  10        108.08         80.49        38.33 o
  -4   6  10        848.74        808.69        81.44 o
  -2   6  10         81.56         56.53        42.16 o
   0   6  10         35.38        108.27        51.74 o
   2   6  10        383.53        417.76        76.65 o
   4   6  10        205.33        260.62        69.95 o
   6   6  10          8.14        -39.28        58.45 o
   8   6  10         57.04        -42.16        63.24 o
 -25   7  10         38.72        -18.21        68.03 o
 -23   7  10        733.79        899.71       124.56 o
 -21   7  10        130.01         34.49        58.45 o
 -19   7  10        400.02        364.10        82.40 o
 -17   7  10          1.40        -48.87        49.82 o
 -15   7  10        231.90        191.63        59.41 o
 -13   7  10       1115.29       1189.08        96.77 o
 -11   7  10         46.55         14.37        44.08 o
  -9   7  10         44.72         26.59        48.39 o
  -7   7  10        147.87        134.63        32.18 o
  -5   7  10        881.65        797.93       103.00 o
  -3   7  10         16.96         16.92        26.32 o
  -1   7  10          3.78         13.41        42.16 o
   1   7  10       1443.01       1680.61       120.73 o
   3   7  10        150.59        292.24        78.57 o
   5   7  10          8.96        -33.54        49.82 o
   7   7  10        364.52        379.43        91.98 o
 -22   8  10        305.39        274.03        86.23 o
 -20   8  10         49.54         80.49        63.24 o
 -18   8  10        106.57        128.39        68.99 o
 -16   8  10        257.19        252.00        69.95 o
 -14   8  10         98.42        183.97        67.07 o
 -12   8  10        467.69        484.83        77.61 o
 -10   8  10        766.77        871.92        92.94 o
  -8   8  10        217.47        154.62        33.37 o
  -6   8  10        294.84        215.32        45.51 o
  -4   8  10        257.77        255.41        42.02 o
  -2   8  10       1266.07       1406.58       122.64 o
   0   8  10        608.23        688.92        99.65 o
   2   8  10        192.67        196.42        70.90 o
   4   8  10        535.15        636.22       101.56 o
 -21   9  10        157.93        101.56        73.78 o
 -19   9  10       1030.46       1087.51       127.44 o
 -17   9  10        440.80        517.41        94.86 o
 -15   9  10       1146.03       1266.69       130.31 o
 -13   9  10       1920.19       2137.65       140.85 o
 -11   9  10         40.93         56.53        55.57 o
  -9   9  10       1253.40       1374.96       107.31 o
  -7   9  10        642.74        668.15        60.84 o
  -5   9  10        429.89        360.76        47.00 o
  -3   9  10        418.05        521.24        79.53 o
  -1   9  10       1272.31       1395.08       130.31 o
   1   9  10       1604.60       1970.93       139.89 o
   3   9  10        176.88        325.77        90.07 o
 -18  10  10       1299.83       1535.93       149.47 o
 -16  10  10       1614.50       1743.85       141.81 o
 -14  10  10        557.63        519.32        98.69 o
 -12  10  10          5.48         18.21        54.62 o
 -10  10  10        862.13       1171.83       119.77 o
  -8  10  10       1234.79       1405.62       125.52 o
  -4  10  10         20.04         -9.58        44.08 o
  -2  10  10        901.77        889.17       108.27 o
   0  10  10        986.70       1087.51       122.64 o
 -13  11  10         45.81         46.95        75.69 o
 -11  11  10        108.79         31.62        63.24 o
  -9  11  10        994.56       1103.80       120.73 o
 -23   1  11        355.27        329.61        59.41 o
 -21   1  11        153.45        136.06        45.99 o
 -19   1  11        330.93        396.68        61.32 o
 -13   1  11        930.56        934.21        66.11 o
 -11   1  11          0.82         -6.71        28.74 o
  -9   1  11          8.64          0.36        19.51 o
  -7   1  11         47.55         49.37        22.69 o
  -5   1  11        187.12        181.45        41.20 o
  -3   1  11        520.32        407.10        41.56 o
  -1   1  11       1423.57       1298.62        63.22 o
   1   1  11        463.36        363.27        43.11 o
   3   1  11          4.96         -1.97        27.68 o
   5   1  11         39.56         12.56        29.72 o
   7   1  11        106.58         58.45        53.66 o
   9   1  11         45.78         74.74        57.49 o
 -24   2  11        227.80        196.42        59.41 o
 -22   2  11         46.71          0.96        43.12 o
 -20   2  11        294.67        456.08        68.99 o
 -18   2  11        104.69         84.32        40.24 o
 -14   2  11       3112.08       2789.20        99.65 o
 -12   2  11        781.53        662.09        62.28 o
 -10   2  11        680.95        681.25        63.24 o
  -8   2  11        117.19        101.22        26.87 o
  -6   2  11         78.84         83.36        25.07 o
  -4   2  11        151.07        134.73        28.79 o
  -2   2  11       8556.16       7770.79       139.90 o
   0   2  11       3486.97       3192.85        92.26 o
   2   2  11       1006.97        987.73        63.22 o
   4   2  11        988.45        895.83        64.64 o
   6   2  11         86.11         52.70        50.78 o
   8   2  11         22.46         -6.71        52.70 o
  10   2  11         48.29         -2.87        50.78 o
 -25   3  11         38.97         49.82        53.66 o
 -23   3  11        230.85        208.88        58.45 o
 -21   3  11       1197.25       1297.35       103.48 o
 -19   3  11        824.68        792.40        84.32 o
 -17   3  11        109.55         66.11        40.24 o
 -15   3  11       3806.71       3478.54        83.88 o
 -13   3  11       2548.38       2531.46        95.82 o
 -11   3  11        392.94        344.94        49.82 o
  -9   3  11         48.16         65.15        31.62 o
  -7   3  11       1054.77        912.17        68.99 o
  -5   3  11       1543.27       1374.12        60.61 o
  -3   3  11         65.30         36.63        24.96 o
  -1   3  11        216.67        198.88        35.89 o
   1   3  11        664.27        634.63        53.20 o
   3   3  11       1052.45       1170.51        69.29 o
   5   3  11         27.15          8.62        52.70 o
   7   3  11         28.16          2.87        51.74 o
   9   3  11        255.51        296.07        75.69 o
 -26   4  11        234.29        252.95        72.82 o
 -24   4  11        960.48       1043.44       107.31 o
 -22   4  11        961.07       1065.47       107.31 o
 -20   4  11       2580.63       2771.95       138.93 o
 -18   4  11         46.60        -29.70        35.45 o
 -16   4  11        738.03        623.34        45.54 o
 -14   4  11        699.22        616.25        44.87 o
 -12   4  11         61.49         65.15        32.58 o
 -10   4  11       1005.24        963.91        69.95 o
  -8   4  11       2279.17       2112.74        96.77 o
  -6   4  11       5760.69       5436.59       159.05 o
  -4   4  11       1288.66       1496.64        91.98 o
  -2   4  11         99.78         92.94        43.12 o
   0   4  11         11.09         -0.67        27.08 o
   2   4  11         76.77         90.99        34.00 o
   4   4  11       1099.85       1257.10       122.64 o
   6   4  11        903.28        909.29       110.19 o
   8   4  11        894.12        829.77       108.27 o
 -27   5  11        463.48        545.19       100.61 o
 -25   5  11        869.64        848.93       105.40 o
 -23   5  11       1393.95       1417.12       132.23 o
 -21   5  11       1556.34       1508.14       120.73 o
 -19   5  11        932.79        796.23        91.98 o
 -17   5  11       2108.76       1993.93       114.98 o
 -15   5  11       2259.64       1957.52       109.23 o
 -13   5  11       2905.96       2728.38        78.40 o
 -11   5  11       2376.89       2285.27        74.20 o
  -9   5  11       2487.11       2473.97       107.31 o
  -7   5  11       8994.72       7771.63       193.55 o
  -5   5  11       3009.79       2987.54       126.48 o
  -3   5  11       2195.61       2098.37       112.10 o
  -1   5  11        342.91        352.60        65.15 o
   1   5  11        256.22        254.87        68.03 o
   3   5  11       3196.13       3293.19       160.97 o
   5   5  11       1833.93       1887.57       141.81 o
   7   5  11       3996.34       4764.92       207.92 o
 -26   6  11       1456.21       1499.52       150.43 o
 -24   6  11       2039.71       2420.31       160.01 o
 -22   6  11         15.27        -25.87        50.78 o
 -20   6  11        451.17        555.73        86.23 o
 -18   6  11        928.51        835.51        94.86 o
 -16   6  11       1708.43       1832.96       114.02 o
 -14   6  11       2177.21       1995.85       113.06 o
 -12   6  11       1595.56       1697.89        66.93 o
 -10   6  11       4161.43       3573.84        93.82 o
  -8   6  11        214.63        225.94        37.26 o
  -6   6  11        929.89        963.91        91.03 o
  -4   6  11       1572.79       1553.18       100.61 o
  -2   6  11         79.43         65.15        47.91 o
   0   6  11        871.58        932.29       101.56 o
   2   6  11         61.09        -47.91        47.91 o
   4   6  11       1798.83       2267.96       153.31 o
   6   6  11       1623.40       1431.49       139.89 o
 -25   7  11       1676.79       1965.18       161.93 o
 -23   7  11       1362.62       1493.77       142.77 o
 -21   7  11         15.61        -22.04        62.28 o
 -19   7  11        170.66         98.69        63.24 o
 -17   7  11       1426.69       1492.81       114.98 o
 -15   7  11        175.47        134.14        57.49 o
 -13   7  11       1005.42       1163.21        97.73 o
 -11   7  11        987.16       1062.80        61.80 o
  -9   7  11        212.22        197.98        36.81 o
  -7   7  11        858.91        799.84        59.26 o
  -5   7  11        170.02        217.50        40.63 o
  -3   7  11       1543.75       1449.91        73.94 o
  -1   7  11         65.85         88.15        51.74 o
   1   7  11        156.25        244.33        68.99 o
   3   7  11        438.94        466.62        89.11 o
   5   7  11        204.77        277.87        87.19 o
 -22   8  11         67.21        -23.95        72.82 o
 -20   8  11         66.13        -33.54        68.03 o
 -18   8  11        286.99        384.22        84.32 o
 -16   8  11       1280.99       1405.62       116.90 o
 -14   8  11        213.50        142.77        66.11 o
 -12   8  11       1141.94       1140.21       111.15 o
 -10   8  11        285.63        280.74        63.24 o
  -8   8  11         10.30         27.89        30.10 o
  -6   8  11        499.73        510.35        53.16 o
  -4   8  11       1832.93       1843.23        83.81 o
  -2   8  11        296.09        394.76        79.53 o
   0   8  11        468.64        630.47        93.90 o
   2   8  11        417.80        380.39        89.11 o
   4   8  11        475.00        435.96       101.56 o
 -21   9  11        110.60        164.80        79.53 o
 -19   9  11        151.50        204.09        78.57 o
 -17   9  11       1141.84       1125.84       126.48 o
 -15   9  11        351.09        302.78        82.40 o
 -13   9  11       1343.01       1409.45       134.14 o
 -11   9  11         55.74         28.74        52.70 o
  -9   9  11         92.31        132.23        61.32 o
  -7   9  11         81.95         93.75        37.49 o
  -5   9  11        602.18        804.85        94.86 o
  -3   9  11        666.79        674.54        91.98 o
  -1   9  11          7.91         64.20        59.41 o
   1   9  11       1171.48       1054.93       121.69 o
 -18  10  11        478.19        491.54       100.61 o
 -16  10  11        973.80       1040.56       129.35 o
 -14  10  11        316.37        338.23        91.98 o
 -12  10  11         43.07          0.96        53.66 o
 -10  10  11         11.96         -7.67        51.74 o
  -8  10  11        383.30        552.86        85.28 o
  -4  10  11        852.68        839.35        99.65 o
  -2  10  11        709.44        860.43       112.10 o
 -22   0  12       1223.10       1021.40        83.36 o
 -20   0  12       1368.55       1208.24        85.28 o
 -12   0  12       5637.75       4739.05       146.60 o
 -10   0  12        847.62        738.74        73.78 o
  -8   0  12        748.54        733.95        73.78 o
  -6   0  12        697.46        709.04        75.69 o
  -4   0  12        571.48        584.48        71.86 o
  -2   0  12        410.35        379.43        62.28 o
   0   0  12       1117.05       1093.26        90.07 o
   2   0  12        283.84        342.06        66.11 o
   4   0  12         16.20        -42.16        42.16 o
   6   0  12        685.10        752.15        95.82 o
 -23   1  12       1945.24       1989.14       109.23 o
 -21   1  12       1575.38       1568.02        68.65 o
 -19   1  12        215.21        192.59        45.99 o
 -13   1  12       5312.48       5335.99       151.39 o
 -11   1  12       5576.95       4955.55       398.12 o
  -9   1  12       3628.06       3370.35       112.58 o
  -7   1  12       4952.35       4507.12       121.21 o
  -5   1  12        946.61        722.73        54.46 o
  -3   1  12       4298.96       4056.95       105.02 o
  -1   1  12       2213.64       2216.45       145.64 o
   1   1  12       1514.43       1463.18       120.73 o
   3   1  12         52.17         16.98        33.06 o
   5   1  12       1526.91       1383.17        77.57 o
   7   1  12       3292.30       3577.77       168.64 o
 -24   2  12        197.23        159.05        57.49 o
 -22   2  12       1183.37       1312.68       101.56 o
 -20   2  12       4080.31       3834.55       143.72 o
 -18   2  12       1227.37       1154.58        84.32 o
 -14   2  12       1332.07       1286.81        75.69 o
 -12   2  12       5242.27       5404.02       151.39 o
 -10   2  12       1396.98       1367.29        82.40 o
  -8   2  12       1535.18       1396.80        62.62 o
  -6   2  12        723.87        668.39        68.03 o
  -4   2  12       3395.24       3186.31        91.46 o
  -2   2  12       1581.16       1581.22        73.09 o
   0   2  12       1510.64       1393.23        71.82 o
   2   2  12        959.05        927.60       128.39 o
   4   2  12        406.41        403.34        52.50 o
   6   2  12       2348.91       2761.41       156.18 o
   8   2  12        147.73         95.82        64.20 o
 -25   3  12         42.44        150.43        57.49 o
 -23   3  12        144.51        124.56        60.36 o
 -21   3  12       1850.38       1795.59       116.90 o
 -19   3  12       1431.16       1413.28        97.73 o
 -17   3  12       2041.33       1744.81       100.61 o
 -15   3  12         49.31          1.92        28.74 o
 -13   3  12         71.45         28.74        33.54 o
 -11   3  12          4.45         -2.87        26.83 o
  -9   3  12        125.00         74.74        36.41 o
  -7   3  12        577.64        513.57        66.11 o
  -5   3  12        545.54        470.16        50.30 o
  -3   3  12       3803.96       3512.15        98.96 o
  -1   3  12        682.56        635.78        55.56 o
   1   3  12         28.16         14.00        28.99 o
   3   3  12        217.53        150.10        58.45 o
   5   3  12         53.62         39.28        52.70 o
   7   3  12        266.42        276.91        80.49 o
 -26   4  12          1.07        -28.74        50.78 o
 -24   4  12         81.97        160.97        61.32 o
 -22   4  12        808.97        916.00       101.56 o
 -20   4  12        897.61        917.92        99.65 o
 -18   4  12        266.46        263.49        58.45 o
 -16   4  12       1045.68        965.91        62.28 o
 -14   4  12         62.80         61.32        34.49 o
 -12   4  12        337.15        352.60        53.66 o
 -10   4  12         87.75         76.65        39.28 o
  -8   4  12         60.28         56.53        36.41 o
  -6   4  12         20.27        -28.74        28.74 o
  -4   4  12       2153.71       2028.42       115.94 o
  -2   4  12        876.65       1059.72       103.48 o
   0   4  12        109.21         52.77        43.12 o
   2   4  12        583.95        610.35        90.07 o
   4   4  12         44.27        118.81        64.20 o
   6   4  12          2.32         47.91        64.20 o
 -27   5  12         80.36         75.69        71.86 o
 -25   5  12         54.47         45.99        58.45 o
 -23   5  12         84.45        161.93        65.15 o
 -21   5  12         37.59         68.99        59.41 o
 -19   5  12         60.73        115.94        58.45 o
 -17   5  12         30.62         36.41        48.87 o
 -15   5  12        352.46        272.78        36.58 o
 -13   5  12        724.80        761.70        53.71 o
 -11   5  12         62.92         31.62        30.66 o
  -9   5  12        451.55        281.70        53.66 o
  -7   5  12        762.56        625.68        72.82 o
  -5   5  12          7.80         52.70        42.16 o
  -3   5  12          1.02         16.29        42.16 o
  -1   5  12          6.04        -44.08        44.08 o
   1   5  12        517.30        605.56        90.07 o
   3   5  12        265.63        266.37        79.53 o
   5   5  12        230.14        173.43        69.95 o
 -26   6  12         30.24        -34.49        60.36 o
 -24   6  12         19.55         48.87        63.24 o
 -22   6  12          2.78        -27.79        50.78 o
 -20   6  12          0.62         57.49        61.32 o
 -18   6  12        466.44        314.28        70.90 o
 -16   6  12        387.83        422.55        75.69 o
 -14   6  12         43.15         58.45        46.95 o
 -12   6  12        120.08        138.27        31.75 o
 -10   6  12        244.81        245.08        62.76 o
  -8   6  12         51.93         59.41        44.08 o
  -6   6  12        111.11         55.57        42.16 o
  -4   6  12         58.89        118.81        49.82 o
  -2   6  12        242.92        250.08        67.07 o
   0   6  12          2.46        -42.16        46.95 o
   2   6  12         53.77          6.71        56.53 o
   4   6  12         39.38         28.74        61.32 o
 -25   7  12         73.67         12.46        71.86 o
 -23   7  12          1.36        -44.08        67.07 o
 -21   7  12         13.62         78.57        63.24 o
 -19   7  12        170.47        136.06        67.07 o
 -17   7  12         38.00        104.44        57.49 o
 -15   7  12        492.98        508.78        79.53 o
 -13   7  12         75.34         35.45        46.95 o
 -11   7  12        305.41        342.47        59.88 o
  -9   7  12        460.62        447.55        55.57 o
  -7   7  12         12.67         26.18        29.22 o
  -5   7  12        146.86        114.07        44.55 o
  -3   7  12          7.89          0.96        50.78 o
  -1   7  12        195.48        192.59        67.07 o
   1   7  12        236.58        271.16        82.40 o
   3   7  12          4.03        -38.33        62.28 o
 -22   8  12       1091.61       1317.47       147.56 o
 -20   8  12        284.15        423.51        94.86 o
 -18   8  12        614.24        652.51       101.56 o
 -16   8  12       1559.79       1534.97       124.56 o
 -14   8  12        252.48        193.55        67.07 o
 -12   8  12        625.93        740.66        97.73 o
 -10   8  12        211.85        245.73       103.96 o
  -8   8  12        791.11        859.24        68.09 o
  -6   8  12        345.11        428.96       132.71 o
  -4   8  12        881.78        800.06        96.77 o
  -2   8  12       2549.15       2755.67       154.26 o
   0   8  12        654.54        597.89        97.73 o
 -19   9  12        687.69        636.22       111.15 o
 -17   9  12        110.49        134.14        69.95 o
 -15   9  12        273.90        353.56        83.36 o
 -13   9  12       1531.53       1795.59       131.27 o
 -11   9  12       1554.56       1710.31       134.14 o
  -9   9  12        227.74        219.42        65.15 o
  -7   9  12        129.55        194.65        69.95 o
  -5   9  12        507.49        501.12        86.23 o
  -3   9  12        598.23        571.06        91.03 o
  -1   9  12        187.96        247.21        78.57 o
 -16  10  12         84.63        206.00        86.23 o
 -14  10  12        174.54        317.15        84.32 o
 -12  10  12        320.79        500.16        92.94 o
 -10  10  12       1820.54       2226.76       148.51 o
  -6  10  12         15.16         21.08        54.62 o
 -23   1  13         12.74         23.95        45.03 o
 -21   1  13         72.32        100.61        45.99 o
 -13   1  13         40.07         15.33        35.45 o
 -11   1  13        248.13        234.76        36.92 o
  -9   1  13          5.53         34.66        25.92 o
  -7   1  13        319.04        343.62        96.29 o
  -5   1  13       1028.37       1009.89        63.00 o
  -3   1  13        622.80        607.20        56.86 o
  -1   1  13        253.76        316.41        65.63 o
   1   1  13         23.96         21.98        34.47 o
   3   1  13        198.43        217.34        46.22 o
   5   1  13         16.91         43.51        36.88 o
 -24   2  13        637.28        647.72        86.23 o
 -22   2  13        408.36        363.14        69.95 o
 -20   2  13          2.21         13.41        38.33 o
 -14   2  13        234.04        217.50        49.82 o
 -12   2  13        336.95        333.44        55.57 o
 -10   2  13       1889.68       1712.23        95.82 o
  -8   2  13        572.16        524.67        49.79 o
  -6   2  13        307.95        298.18        41.33 o
  -4   2  13       1227.13       1195.19        70.78 o
  -2   2  13        681.53        685.22        60.84 o
   0   2  13        721.06        916.78        83.36 o
   2   2  13        630.69        671.31        83.84 o
   4   2  13        223.78        285.53        72.82 o
   6   2  13        312.45        252.00        80.49 o
 -27   3  13        260.43        228.04        68.99 o
 -25   3  13          3.48          6.71        52.70 o
 -23   3  13        189.44        166.72        66.11 o
 -21   3  13        210.84        247.21        64.20 o
 -19   3  13       1205.18       1234.11       109.23 o
 -17   3  13       1100.43       1047.27        86.23 o
 -15   3  13        109.97        143.72        39.28 o
 -13   3  13        116.01         79.53        37.37 o
 -11   3  13        875.74        713.83        76.65 o
  -9   3  13        317.27        309.49        56.53 o
  -7   3  13         19.76         43.12        38.33 o
  -5   3  13       1618.21       1497.83       107.79 o
  -3   3  13         81.51         28.74        29.81 o
  -1   3  13         27.84         37.43        34.17 o
   1   3  13        543.32        513.24        63.24 o
   3   3  13       1484.21       1937.40       142.77 o
   5   3  13         90.23         31.62        61.32 o
 -28   4  13        159.91        105.40        71.86 o
 -26   4  13         18.55        -45.99        45.99 o
 -24   4  13       1254.30       1641.33       130.31 o
 -22   4  13        876.52        844.14       103.48 o
 -20   4  13        710.33        665.92        87.19 o
 -18   4  13       1880.65       1756.31       111.15 o
 -16   4  13        860.86        837.10        56.58 o
 -14   4  13        288.77        234.75        47.91 o
 -12   4  13        149.41        108.27        41.20 o
 -10   4  13       2400.71       2073.46       109.23 o
  -8   4  13       2664.00       2597.57       122.64 o
  -6   4  13       1164.99       1091.34        90.07 o
  -4   4  13       1762.32       1661.45       111.15 o
  -2   4  13         32.07        -37.37        37.37 o
   0   4  13       1313.15       1365.38       127.44 o
   2   4  13        267.85        279.78        74.74 o
   4   4  13        164.43        115.94        68.03 o
 -27   5  13       2654.69       3149.47       173.43 o
 -25   5  13        356.88        359.31        91.03 o
 -23   5  13        618.59        656.34        97.73 o
 -21   5  13        863.38        987.86       106.36 o
 -19   5  13       1067.58        966.78       102.52 o
 -17   5  13       2680.08       2547.74       137.02 o
 -15   5  13        241.83        213.18        36.70 o
 -13   5  13       2451.28       2178.58        78.37 o
 -11   5  13       2837.51       2545.83       114.98 o
  -9   5  13       2810.06       2592.78       123.60 o
  -7   5  13       1969.66       1913.44       111.15 o
  -5   5  13        461.41        520.28        80.49 o
  -3   5  13        980.47       1231.23       115.94 o
  -1   5  13        356.75        389.97        83.36 o
   1   5  13        628.13        774.19       103.48 o
   3   5  13       1011.83       1038.64       123.60 o
 -26   6  13        921.50       1133.50       133.18 o
 -24   6  13        294.12        354.52        88.15 o
 -22   6  13        162.37         91.03        62.28 o
 -20   6  13        700.26        864.26       110.19 o
 -18   6  13        137.62        103.48        55.57 o
 -16   6  13        166.56        193.55        61.32 o
 -14   6  13       2092.67       1976.67        88.63 o
 -12   6  13        742.69        633.47        54.27 o
 -10   6  13       2490.60       2354.20       119.77 o
  -8   6  13        724.40        823.06        91.03 o
  -6   6  13        143.89        293.20        67.07 o
  -4   6  13         67.59         90.07        60.36 o
  -2   6  13         19.88         30.66        50.78 o
   0   6  13       2030.18       2099.33       140.85 o
   2   6  13        360.15        500.16        93.90 o
 -23   7  13        143.35        243.37        85.28 o
 -21   7  13        877.00        872.88       113.06 o
 -19   7  13        321.52        365.06        80.49 o
 -17   7  13        893.25        946.66       107.31 o
 -15   7  13         78.58        123.60        64.20 o
 -13   7  13        773.52        665.92        88.15 o
 -11   7  13        407.91        414.19        50.64 o
  -9   7  13        652.16        702.25        62.32 o
  -7   7  13       1977.26       2006.60        88.40 o
  -5   7  13         12.36         33.54        47.91 o
  -3   7  13        692.38        746.41        97.73 o
  -1   7  13        972.54       1098.05       120.73 o
   1   7  13        435.95        419.67        92.94 o
 -22   8  13        412.82        589.27       113.06 o
 -20   8  13       1515.89       1591.50       147.56 o
 -18   8  13        331.35        362.18        85.28 o
 -16   8  13        513.62        559.56        95.82 o
 -14   8  13        693.80        660.17        98.69 o
 -12   8  13         13.86        -28.74        56.53 o
 -10   8  13          3.64         18.28        33.80 o
  -8   8  13       2265.02       2411.86       126.00 o
  -6   8  13        719.47        790.24        68.86 o
  -4   8  13         27.95        -43.12        47.91 o
  -2   8  13         46.90         37.37        59.41 o
 -19   9  13        428.29        571.06       106.36 o
 -17   9  13        177.65        285.53        87.19 o
 -15   9  13        114.10         85.28        71.86 o
 -13   9  13         32.53         45.99        63.24 o
 -11   9  13         88.83         43.12        64.20 o
  -9   9  13          6.97        -16.29        53.66 o
  -7   9  13       1211.17       1298.31       123.60 o
  -5   9  13         40.71        -20.12        54.62 o
 -12  10  13         12.90        -34.49        62.28 o
 -10  10  13          2.19         40.24        64.20 o
 -22   0  14         10.19        -12.46        37.37 o
 -12   0  14       2029.84       2131.90       112.10 o
 -10   0  14        394.76        378.47        63.24 o
  -8   0  14        601.51        652.51        83.36 o
  -6   0  14       3653.24       3465.66       151.39 o
  -4   0  14       3454.09       3363.14       149.47 o
  -2   0  14       1696.96       1770.68       117.85 o
   0   0  14         79.11         76.65        54.62 o
   2   0  14       1595.14       1987.22       137.97 o
   4   0  14        467.98        366.97        82.40 o
 -25   1  14       1992.70       2100.28       130.31 o
 -23   1  14        480.59        428.30        72.82 o
 -21   1  14       1315.62       1279.14       100.61 o
 -15   1  14       3802.87       3803.89       141.81 o
 -13   1  14       1594.42       1581.92        97.73 o
 -11   1  14        793.40        765.07        58.60 o
  -9   1  14        299.56        291.10        42.34 o
  -7   1  14       4974.15       4438.85       116.18 o
  -5   1  14        135.84        165.34        38.92 o
  -3   1  14        861.80        882.05        70.12 o
  -1   1  14        351.08        370.42        55.36 o
   1   1  14        354.64        559.84        63.59 o
   3   1  14        495.20        566.08       115.94 o
 -26   2  14       1007.97        987.86       102.52 o
 -24   2  14        297.65        336.31        72.82 o
 -22   2  14         12.21         34.49        45.99 o
 -20   2  14       1628.69       1577.13       104.44 o
 -16   2  14        449.78        367.93        59.41 o
 -14   2  14        371.24        391.89        62.28 o
 -12   2  14       1730.03       1528.26        95.82 o
 -10   2  14        368.13        447.46        68.99 o
  -8   2  14        495.79        541.77        53.88 o
  -6   2  14        355.56        381.41        49.11 o
  -4   2  14       1634.48       1604.39        81.92 o
  -2   2  14        153.05        186.17        44.34 o
   0   2  14        306.11        319.54        49.79 o
   2   2  14        693.35        807.68        72.34 o
   4   2  14        842.31        848.93       110.19 o
 -27   3  14        122.05         82.40        62.28 o
 -25   3  14        449.23        416.80        80.49 o
 -23   3  14         80.26         77.61        54.62 o
 -21   3  14       2137.05       1916.32       119.77 o
 -19   3  14        419.20        456.08        76.65 o
 -17   3  14        978.61        943.79        79.53 o
 -15   3  14        451.93        392.85        59.41 o
 -13   3  14         34.48         54.62        39.28 o
 -11   3  14        329.21        211.75        51.74 o
  -9   3  14         48.42        -22.04        34.49 o
  -7   3  14       2173.73       2028.42       115.94 o
  -5   3  14       1145.73       1154.71        72.10 o
  -3   3  14        342.78        403.04       102.04 o
  -1   3  14        271.01        348.68        53.32 o
   1   3  14        140.17        100.10        54.62 o
   3   3  14        657.47        861.38       113.06 o
 -28   4  14          4.07         25.87        64.20 o
 -26   4  14         59.25          0.96        65.15 o
 -24   4  14        995.14        871.92       107.31 o
 -22   4  14        426.25        411.05        83.36 o
 -20   4  14         14.30        -39.28        45.03 o
 -18   4  14       1381.92       1381.67       104.44 o
 -16   4  14       1005.10        785.69        76.65 o
 -14   4  14         88.33        108.27        45.99 o
 -12   4  14        159.26        128.39        44.08 o
 -10   4  14         15.02        -23.00        33.54 o
  -8   4  14       1024.53        911.21        90.07 o
  -6   4  14         87.51        107.31        56.53 o
  -4   4  14        550.94        502.08        85.28 o
  -2   4  14         89.26        162.89        62.28 o
   0   4  14        132.47        178.22        76.65 o
   2   4  14        274.13        299.90        82.40 o
 -27   5  14          2.13         30.66        68.99 o
 -25   5  14        252.07        167.68        78.57 o
 -23   5  14         21.88        -45.99        45.99 o
 -21   5  14         55.00         66.11        56.53 o
 -19   5  14       1012.24       1077.93       114.98 o
 -17   5  14        199.26        190.67        63.24 o
 -15   5  14        649.16        539.95       108.75 o
 -13   5  14        366.91        335.36        57.49 o
 -11   5  14        142.95        144.68        46.95 o
  -9   5  14         65.62         60.36        44.08 o
  -7   5  14         76.01        127.44        52.70 o
  -5   5  14         29.96          5.75        46.95 o
  -3   5  14        240.04        313.32        79.53 o
  -1   5  14         59.08         18.21        61.32 o
   1   5  14        739.87        790.48       112.10 o
 -24   6  14         23.28         74.74        68.03 o
 -22   6  14         26.48         18.21        58.45 o
 -20   6  14        661.68        767.49       105.40 o
 -18   6  14          2.45         19.16        55.57 o
 -16   6  14         23.40        -33.54        44.08 o
 -14   6  14         59.42         47.06        33.84 o
 -12   6  14          0.51         -6.65        29.24 o
 -10   6  14         61.68         31.62        43.12 o
  -8   6  14          5.79         16.29        49.82 o
  -6   6  14        287.61        311.40        70.90 o
  -4   6  14         86.65        177.26        64.20 o
  -2   6  14         10.89        -15.33        56.53 o
   0   6  14         47.85         61.32        70.90 o
 -23   7  14          7.21        -19.16        68.03 o
 -21   7  14        110.20        103.48        74.74 o
 -19   7  14        239.08        334.40        83.36 o
 -17   7  14          5.16        -56.53        56.53 o
 -15   7  14        815.85        701.37        94.86 o
 -13   7  14         78.62         56.53        55.57 o
 -11   7  14        703.01        656.66        81.92 o
  -9   7  14         14.87         69.32        47.43 o
  -7   7  14        144.28        232.32        53.18 o
  -5   7  14        106.47        123.60        68.99 o
  -3   7  14         12.80         78.57        64.20 o
  -1   7  14        503.99        616.10       106.36 o
 -20   8  14         42.47          6.71        63.24 o
 -18   8  14        211.28        246.25        82.40 o
 -16   8  14        632.66        730.12       105.40 o
 -14   8  14        738.69        892.05       110.19 o
 -12   8  14         15.39         44.08        62.28 o
 -10   8  14         69.22         78.63        39.96 o
  -8   8  14        168.69        115.35        41.63 o
  -6   8  14         48.31         13.41        60.36 o
  -4   8  14         23.65        -29.70        54.62 o
 -17   9  14        113.23         33.54        71.86 o
 -15   9  14        401.06        506.87       101.56 o
 -13   9  14        256.70        216.54        72.82 o
 -11   9  14        940.34       1137.33       124.56 o
  -9   9  14         63.00         33.54        65.15 o
 -25   1  15         35.47         51.74        52.70 o
 -23   1  15        174.75        160.01        54.62 o
 -15   1  15         96.22         98.69        51.74 o
 -13   1  15        789.02        866.18        91.98 o
 -11   1  15        314.32        268.47        44.04 o
  -9   1  15        831.05        808.61        66.23 o
  -7   1  15        126.14        109.57        63.72 o
  -5   1  15          7.81        -21.46        45.99 o
  -3   1  15        122.52         94.60        42.02 o
  -1   1  15        599.54        690.33        70.06 o
   1   1  15        311.73        367.96       104.44 o
 -26   2  15         72.07         90.07        64.20 o
 -24   2  15        238.07        149.47        60.36 o
 -22   2  15        257.98        288.41        68.03 o
 -16   2  15         14.74          0.00        41.20 o
 -14   2  15       2620.37       2421.27       119.77 o
 -12   2  15       1118.95       1194.82        99.65 o
 -10   2  15         52.85         77.61        51.74 o
  -8   2  15        226.93        228.79        44.65 o
  -6   2  15        862.75        894.50        71.13 o
  -4   2  15         16.56         62.76        38.17 o
  -2   2  15          5.91         14.08        40.99 o
   0   2  15       1405.79       1507.82       210.80 o
   2   2  15        223.85        372.72        92.94 o
 -27   3  15        410.01        494.41        93.90 o
 -25   3  15        628.47        564.36        91.98 o
 -23   3  15        117.82        154.26        61.32 o
 -21   3  15       1519.98       1526.35       121.69 o
 -19   3  15        322.32        215.59        60.36 o
 -17   3  15        886.43       1075.05        95.82 o
 -15   3  15        667.54        872.88        88.15 o
 -13   3  15       2490.78       2451.93       126.48 o
 -11   3  15       1634.69       1486.10       102.52 o
  -9   3  15        142.06        244.33        62.28 o
  -7   3  15       1191.17       1369.21       113.06 o
  -5   3  15        375.40        350.42        54.19 o
  -3   3  15        267.12        273.35        77.61 o
  -1   3  15       1235.23       1397.22        92.46 o
   1   3  15       1126.29       1366.33       144.68 o
 -26   4  15          6.93         27.79        59.41 o
 -24   4  15        593.55        656.34        97.73 o
 -22   4  15       2624.82       2712.55       153.31 o
 -20   4  15       1360.18       1296.39       122.64 o
 -18   4  15       1330.20       1308.31       112.10 o
 -16   4  15        592.12        608.43        76.65 o
 -14   4  15        975.89        984.99        92.94 o
 -12   4  15        249.78        264.45        59.41 o
 -10   4  15          5.28          2.87        43.12 o
  -8   4  15       3302.69       3157.13       148.51 o
  -6   4  15       1315.29       1597.25       124.56 o
  -4   4  15       1386.46       1201.53       118.81 o
  -2   4  15        542.88        704.25       102.52 o
   0   4  15       1031.62       1116.26       123.60 o
 -25   5  15        144.46        152.35        75.69 o
 -23   5  15        506.95        570.10        98.69 o
 -21   5  15        990.10       1218.78       125.52 o
 -19   5  15        161.84        111.15        60.36 o
 -17   5  15        443.97        443.63        79.53 o
 -15   5  15         46.40         19.18        40.72 o
 -13   5  15        221.35        216.54        59.41 o
 -11   5  15        329.49        422.55        73.78 o
  -9   5  15        746.21        838.39        93.90 o
  -7   5  15        448.94        544.23        88.15 o
  -5   5  15        359.63        329.61        79.53 o
  -3   5  15        715.52        792.40       107.31 o
  -1   5  15          4.98         -3.83        58.45 o
 -24   6  15        318.15        279.78        83.36 o
 -22   6  15        768.83        932.29       119.77 o
 -20   6  15        745.38        700.41        98.69 o
 -18   6  15         10.78         11.50        53.66 o
 -16   6  15         14.13         -9.58        55.57 o
 -14   6  15        596.85        531.17        92.46 o
 -12   6  15       2794.13       2977.96       144.68 o
 -10   6  15        704.99        633.34        91.03 o
  -8   6  15        524.73        723.41        97.73 o
  -6   6  15        412.11        624.72        95.82 o
  -4   6  15       1439.80       1932.61       138.93 o
  -2   6  15        245.88        301.82        84.32 o
 -23   7  15        920.77        796.23       114.02 o
 -21   7  15        806.19        629.51       102.52 o
 -19   7  15        165.37         50.78        63.24 o
 -17   7  15       1123.16       1372.08       136.06 o
 -15   7  15        529.71        473.33        87.19 o
 -13   7  15        313.33        253.23        46.11 o
 -11   7  15       1993.33       2296.73        99.64 o
  -9   7  15        897.77       1092.61        81.23 o
  -7   7  15          5.13         45.99        55.57 o
  -5   7  15        202.12        176.30        71.86 o
 -20   8  15        171.02        183.01        76.65 o
 -18   8  15         91.70         28.74        67.07 o
 -16   8  15        216.63        388.05        92.94 o
 -14   8  15        712.47        933.25       118.81 o
 -12   8  15        733.10        812.52       104.44 o
 -10   8  15        177.96        159.05        45.99 o
  -8   8  15         81.94        113.92        45.94 o
 -24   0  16       2986.16       2908.01       144.68 o
 -14   0  16         11.70          4.79        51.74 o
 -12   0  16       1487.03       1725.64       122.64 o
 -10   0  16       4013.56       4076.97       168.64 o
  -8   0  16       2793.22       2778.66       147.56 o
  -6   0  16        625.29        811.56       102.52 o
  -4   0  16        491.67        640.05        98.69 o
  -2   0  16       2452.84       3063.23       165.76 o
   0   0  16        562.72        533.69        99.65 o
 -25   1  16        658.79        721.49        95.82 o
 -23   1  16       1099.15       1138.29       108.27 o
 -15   1  16        929.37        938.04        97.73 o
 -13   1  16          7.42        -42.16        42.16 o
 -11   1  16       1476.56       1524.75        80.59 o
  -9   1  16       2181.30       2397.45        98.91 o
  -7   1  16        698.56        721.40        67.66 o
  -5   1  16        443.19        447.89        74.26 o
  -3   1  16          6.21         25.98        39.53 o
  -1   1  16        309.33        353.25        70.42 o
 -26   2  16         45.89         -8.62        57.49 o
 -24   2  16        252.80        189.72        65.15 o
 -22   2  16         33.32          1.92        53.66 o
 -16   2  16        205.88        263.49        61.32 o
 -14   2  16          5.78        -36.41        36.41 o
 -12   2  16        355.33        542.32        79.53 o
 -10   2  16        823.67        961.03       105.40 o
  -8   2  16        923.82       1028.91        80.01 o
  -6   2  16         12.87         36.68        89.11 o
  -4   2  16        112.30         84.98        44.06 o
  -2   2  16        265.98        291.99        75.69 o
   0   2  16          6.59         17.12        99.17 o
 -27   3  16         45.11        117.85        71.86 o
 -25   3  16          2.39        -31.62        52.70 o
 -23   3  16        429.93        289.36        76.65 o
 -21   3  16       2773.71       3002.87       152.35 o
 -17   3  16        931.02        973.49        95.82 o
 -15   3  16        792.19        916.96        95.82 o
 -13   3  16        213.69        302.78        67.07 o
 -11   3  16        493.76        523.15        78.57 o
  -9   3  16        282.60        255.83        68.03 o
  -7   3  16        592.71        657.30        96.77 o
  -5   3  16        761.66        752.93        72.71 o
  -3   3  16        405.10        429.12        63.96 o
  -1   3  16        372.57        472.00        99.65 o
 -26   4  16          3.95         23.00        68.99 o
 -24   4  16         19.57         29.70        58.45 o
 -22   4  16         23.86         16.29        56.53 o
 -20   4  16        101.57        118.81        68.99 o
 -18   4  16       1059.77       1062.00        68.12 o
 -16   4  16        579.94        612.26        79.53 o
 -14   4  16        253.76        347.81        68.03 o
 -12   4  16          7.54         11.50        44.08 o
 -10   4  16         12.88          6.71        47.91 o
  -8   4  16        592.33        687.96        93.90 o
  -6   4  16        172.09        158.10        64.20 o
  -4   4  16          5.91        -29.70        64.20 o
  -2   4  16        443.05        602.68       107.31 o
 -25   5  16        320.50        179.18        81.44 o
 -23   5  16        688.44        487.70        89.11 o
 -21   5  16        278.18        270.20        79.53 o
 -19   5  16          2.58         34.49        56.53 o
 -17   5  16         22.67         47.21        35.33 o
 -15   5  16         10.24         -5.75        43.12 o
 -13   5  16        759.15       1076.97       110.19 o
 -11   5  16        412.58        453.21        78.57 o
  -9   5  16        102.35        109.23        57.49 o
  -7   5  16        390.13        477.16        91.98 o
  -5   5  16         29.16        -11.50        57.49 o
  -3   5  16          6.35        -29.70        62.28 o
 -24   6  16         25.71         41.20        69.95 o
 -22   6  16          5.13        -39.28        57.49 o
 -20   6  16          0.78          2.87        57.49 o
 -18   6  16        151.21        145.64        63.24 o
 -16   6  16         17.16          4.79        57.49 o
 -14   6  16        204.88        234.63        49.64 o
 -12   6  16         67.70        105.40        59.41 o
 -10   6  16        270.09        285.53        75.69 o
  -8   6  16        115.84        108.27        66.11 o
  -6   6  16        131.15        106.36        64.20 o
 -21   7  16         22.16         39.28        63.24 o
 -19   7  16        133.43        173.43        70.90 o
 -17   7  16        683.89        770.36       106.36 o
 -15   7  16       1096.61       1197.70       125.52 o
 -13   7  16         20.92        100.32        43.35 o
 -11   7  16        350.60        411.82       116.42 o
  -9   7  16        167.23        203.22        52.50 o
 -16   8  16         79.19         79.53        71.86 o
 -14   8  16       1012.43        923.67       111.15 o
 -25   1  17         21.69         67.07        62.28 o
 -23   1  17        244.90        254.87        68.03 o
 -15   1  17        269.12        367.93        73.78 o
 -13   1  17        281.51        228.04        67.07 o
 -11   1  17         88.17         94.41        43.02 o
  -9   1  17        388.91        496.93        87.19 o
  -7   1  17          3.83         -6.51        43.35 o
  -5   1  17         10.67         95.13        46.95 o
  -3   1  17        453.12        563.26        71.78 o
 -26   2  17         85.62         66.11        65.15 o
 -24   2  17         89.52         71.86        67.07 o
 -22   2  17          1.78         62.28        62.28 o
 -16   2  17        305.90        416.80        71.86 o
 -14   2  17        429.12        613.22        90.07 o
 -12   2  17        103.21        106.36        59.41 o
 -10   2  17         36.63        114.02        59.41 o
  -8   2  17        185.87        182.82        49.24 o
  -6   2  17          1.42        -39.54        39.54 o
  -4   2  17        148.52        203.51        54.15 o
 -27   3  17        419.17        571.06        99.65 o
 -25   3  17       1549.50       1860.74       143.72 o
 -23   3  17         17.37         23.95        57.49 o
 -21   3  17        678.61        649.63        93.90 o
 -17   3  17       1235.84       1371.13       111.15 o
 -15   3  17        494.02        539.44        83.36 o
 -13   3  17         87.93        142.77        63.24 o
 -11   3  17        925.79        930.37       105.40 o
  -9   3  17        301.93        189.72        69.95 o
  -7   3  17        737.33        895.88       114.02 o
  -5   3  17         97.41        120.73        66.11 o
 -26   4  17        501.35        511.66        99.65 o
 -24   4  17        210.03        278.82        83.36 o
 -22   4  17        369.42        293.20        77.61 o
 -20   4  17        585.24        584.48        96.77 o
 -18   4  17        863.85        819.23        96.77 o
 -16   4  17       1470.52       1625.04       117.85 o
 -14   4  17         39.19        -16.29        45.03 o
 -12   4  17        423.13        454.17        79.53 o
 -10   4  17          4.62        110.19        60.36 o
  -8   4  17        952.72       1077.93       115.94 o
  -6   4  17        328.78        434.05        86.23 o
 -23   5  17        253.65        187.80        78.57 o
 -21   5  17        190.75        253.91        81.44 o
 -19   5  17         33.75        135.10        70.90 o
 -17   5  17        158.46        173.40        44.85 o
 -15   5  17        825.31        790.48        95.82 o
 -13   5  17         15.73         81.44        61.32 o
 -11   5  17        290.14        456.08        85.28 o
  -9   5  17        700.20        847.01       113.06 o
  -7   5  17        770.14        798.15       114.02 o
 -22   6  17        696.00        485.79        93.90 o
 -20   6  17        286.63        306.61        82.40 o
 -18   6  17         85.32        132.23        75.69 o
 -16   6  17        282.51        435.00        91.98 o
 -14   6  17        298.26        272.66        52.64 o
 -12   6  17       3463.59       3996.48       178.22 o
 -10   6  17         14.30         57.49        57.49 o
 -17   7  17        652.81        661.13       105.40 o
 -15   7  17       1961.61       1912.49       150.43 o
 -13   7  17         68.11         33.14        42.34 o
 -14   0  18        513.39        549.03        98.69 o
 -12   0  18       2423.97       2928.13       167.68 o
 -10   0  18        191.24        128.39        66.11 o
  -8   0  18         95.82        174.38        76.65 o
  -6   0  18         74.82        135.10        70.90 o
 -25   1  18       1085.88       1102.84       121.69 o
 -15   1  18        521.35        666.88        97.73 o
 -13   1  18       1150.77       1444.90       135.10 o
 -11   1  18        625.50        735.57        75.20 o
  -9   1  18        260.31        328.24        74.26 o
  -7   1  18         56.28        131.21        51.56 o
 -26   2  18        106.73        159.05        70.90 o
 -24   2  18        602.70        695.62       106.36 o
 -16   2  18        210.99        263.49        70.90 o
 -14   2  18        441.91        502.08        83.36 o
 -12   2  18       1136.82       1275.31       126.48 o
 -10   2  18         86.89         20.12        60.36 o
  -8   2  18        964.33        955.99        88.15 o
  -6   2  18        924.68       1103.02       143.24 o
 -25   3  18         17.04        -54.62        54.62 o
 -23   3  18         16.26         60.36        61.32 o
 -17   3  18        258.00        274.99        75.69 o
 -15   3  18        121.56         41.20        50.78 o
 -13   3  18        451.53        605.56        97.73 o
 -11   3  18        423.40        524.11        93.90 o
  -9   3  18          1.93         28.74        59.41 o
  -7   3  18          6.95         25.87        67.07 o
 -24   4  18        314.65        197.38        83.36 o
 -22   4  18        144.31        271.16        85.28 o
 -20   4  18          3.28        -36.41        54.62 o
 -18   4  18         81.44        108.27        60.36 o
 -16   4  18        850.80        997.44       111.15 o
 -14   4  18         27.31        108.27        63.24 o
 -12   4  18         12.09         -8.62        62.28 o
 -10   4  18        221.30        228.04        73.78 o
  -8   4  18        198.41        276.91        82.40 o
 -21   5  18          0.66          0.96        64.20 o
 -19   5  18        108.45        142.77        70.90 o
 -17   5  18          1.97          8.62        50.78 o
 -15   5  18          5.53          5.75        55.57 o
 -13   5  18          2.25        -35.45        49.82 o
 -11   5  18        768.02        696.58       101.56 o
 -16   6  18        713.15        797.19       116.90 o
 -25   1  19          0.46         24.91        67.07 o
 -15   1  19        477.16        639.09       104.44 o
 -13   1  19        745.93        790.48       111.15 o
 -11   1  19        223.23        270.94       147.08 o
  -9   1  19          2.10         10.62        48.77 o
 -24   2  19        584.01        551.90        95.82 o
 -16   2  19        737.01        806.77       110.19 o
 -14   2  19        384.31        375.60        83.36 o
 -12   2  19        323.32        390.93        83.36 o
 -10   2  19        931.38       1033.85       130.31 o
 -23   3  19        108.25        153.31        81.44 o
 -17   3  19         36.14         27.79        65.15 o
 -15   3  19         96.95        166.72        68.99 o
 -13   3  19          6.68         87.19        68.99 o
 -11   3  19        393.94        393.80        90.07 o
 -20   4  19        688.90        730.12       106.36 o
 -18   4  19        612.77        795.27       105.40 o
 -16   4  19        977.66       1344.30       132.23 o
 -14   4  19         35.12        -50.78        50.78 o
 -15   1  20        442.00        542.32       101.56 o
                                                
